# Supplementary material for: Ethyl 2-benzene­sulfonamido-4-methyl­penta­noate
Source: Acta Crystallogr Sect E Struct Rep Online. 2012 Sep 8;68(Pt 10):o2874. doi: 10.1107/S1600536812037658 (PMC3470229; doi:10.1107/S1600536812037658)
Supplement: Supplementary file 1 [file e-68-o2874-sup1.cif]

##############################################################################
#                                                                            #
# This CIF contains the data in a paper accepted for publication in          #
# Acta Crystallographica Section E. It conforms to the requirements of       #
# Notes for Authors for Acta Crystallographica Section E, and has been       #
# peer reviewed under the auspices of the IUCr Commission on Journals.       #
#                                                                            #
# Full details of the Crystallographic Information File format               #
# are given in the paper "The Crystallographic Information File (CIF):       #
# a New Standard Archive File for Crystallography" by S. R. Hall, F. H.      #
# Allen and I. D. Brown [Acta Cryst. (1991), A47, 655-685].                  #
#                                                                            #
# The current version of the core CIF dictionary is obtainable from          #
# ftp://ftp.iucr.org/pub/cif_core.dic.                                       #
#                                                                            #
# Software is freely available for graphical display of the structure(s)     #
# in this CIF. For information consult the CIF software page                 #
# http://www.iucr.org/resources/cif/software.                                #
#                                                                            #
# This file may be used for bona fide research purposes within the           #
# scientific community so long as proper attribution is given to the journal # 
# article from which it was obtained.                                        #
#                                                                            #
##############################################################################
data_I
_audit_creation_method     SHELXL-97
_chemical_name_systematic
;
Ethyl 2-benzenesulfonamido-4-methylpentanoate
;
_chemical_name_common
;
;
_chemical_formula_moiety     'C14 H21 N O4 S'
_chemical_formula_sum     'C14 H21 N O4 S'
_chemical_formula_iupac     'C14 H21 N O4 S'
_chemical_formula_weight     299.38
_chemical_melting_point     ?
_symmetry_cell_setting     orthorhombic
_symmetry_space_group_name_H-M     'P 21 21 21'
_symmetry_space_group_name_Hall     'P 2ac 2ab'
loop_
    _symmetry_equiv_pos_as_xyz
    'x, y, z'
    '-x+1/2, -y, z+1/2'
    'x+1/2, -y+1/2, -z'
    '-x, y+1/2, -z+1/2'
_cell_length_a     5.3084(3)
_cell_length_b     9.5507(7)
_cell_length_c     31.315(2)
_cell_angle_alpha     90.00
_cell_angle_beta     90.00
_cell_angle_gamma     90.00
_cell_volume     1587.66(19)
_cell_formula_units_Z     4
_cell_measurement_reflns_used     5078
_cell_measurement_theta_min     2.50
_cell_measurement_theta_max     24.41
_cell_measurement_temperature     296(2)
_exptl_crystal_description     'prismatic'
_exptl_crystal_colour     'yellow'
_exptl_crystal_size_max     0.41
_exptl_crystal_size_mid     0.37
_exptl_crystal_size_min     0.34
_exptl_crystal_density_diffrn     1.252
_exptl_crystal_density_meas     ?
_exptl_crystal_density_method     'not measured'
_exptl_crystal_F_000     640
_exptl_absorpt_coefficient_mu     0.216
_exptl_absorpt_correction_type     multi-scan
_exptl_absorpt_process_details     '(SADABS; Bruker, 2007)'
_exptl_absorpt_correction_T_min     0.9168
_exptl_absorpt_correction_T_max     0.9303
_exptl_special_details     ?
_diffrn_ambient_temperature     296(2)
_diffrn_radiation_type     MoK\a
_diffrn_radiation_wavelength     0.71073
_diffrn_radiation_source     'fine-focus sealed tube'
_diffrn_radiation_monochromator     graphite
_diffrn_measurement_device_type     'Bruker Kappa APEXII CCD'
_diffrn_measurement_method     '\f and \w scans'
_diffrn_detector_area_resol_mean     ?
_diffrn_reflns_number     12652
_diffrn_reflns_av_R_equivalents     0.0239
_diffrn_reflns_av_sigmaI/netI     0.0228
_diffrn_reflns_theta_min     2.23
_diffrn_reflns_theta_max     26.00
_diffrn_reflns_theta_full     26.00
_diffrn_measured_fraction_theta_max     0.988
_diffrn_measured_fraction_theta_full     0.988
_diffrn_reflns_limit_h_min     -6
_diffrn_reflns_limit_h_max     6
_diffrn_reflns_limit_k_min     -10
_diffrn_reflns_limit_k_max     11
_diffrn_reflns_limit_l_min     -38
_diffrn_reflns_limit_l_max     37
_diffrn_standards_number     0
_diffrn_standards_interval_count     .
_diffrn_standards_interval_time     .
_diffrn_standards_decay_%     ?
_refine_special_details
;
 Refinement of F^2^ against ALL reflections.  The weighted R-factor wR and
 goodness of fit S are based on F^2^, conventional R-factors R are based
 on F, with F set to zero for negative F^2^. The threshold expression of
 F^2^ > 2sigma(F^2^) is used only for calculating R-factors(gt) etc. and is
 not relevant to the choice of reflections for refinement.  R-factors based
 on F^2^ are statistically about twice as large as those based on F, and R-
 factors based on ALL data will be even larger.
;
_reflns_number_total     3081
_reflns_number_gt     2701
_reflns_threshold_expression     I>2\s(I)
_refine_ls_structure_factor_coef     Fsqd
_refine_ls_matrix_type     full
_refine_ls_R_factor_all     0.0458
_refine_ls_R_factor_gt     0.0385
_refine_ls_wR_factor_gt     0.0932
_refine_ls_wR_factor_ref     0.0978
_refine_ls_goodness_of_fit_ref     1.038
_refine_ls_restrained_S_all     1.038
_refine_ls_number_reflns     3081
_refine_ls_number_parameters     223
_refine_ls_number_restraints     4
_refine_ls_hydrogen_treatment     mixed
_refine_ls_weighting_scheme     calc
_refine_ls_weighting_details
         'calc w=1/[\s^2^(Fo^2^)+(0.0506P)^2^+0.2498P] where P=(Fo^2^+2Fc^2^)/3'
_atom_sites_solution_hydrogens     geom
_atom_sites_solution_primary     direct
_atom_sites_solution_secondary     difmap
_refine_ls_shift/su_max     0.000
_refine_ls_shift/su_mean     0.000
_refine_diff_density_max     0.174
_refine_diff_density_min     -0.229
_refine_ls_extinction_method     none
_refine_ls_extinction_coef     ?
_refine_ls_abs_structure_details     'Flack (1983), 1220 Friedel pairs'
_refine_ls_abs_structure_Flack     0.01(9)
loop_
    _atom_type_symbol
    _atom_type_description
    _atom_type_scat_dispersion_real
    _atom_type_scat_dispersion_imag
    _atom_type_scat_source
    'C' 'C' 0.0033 0.0016
                         'International Tables Vol C Tables 4.2.6.8 and 6.1.1.4'
    'H' 'H' 0.0000 0.0000
                         'International Tables Vol C Tables 4.2.6.8 and 6.1.1.4'
    'N' 'N' 0.0061 0.0033
                         'International Tables Vol C Tables 4.2.6.8 and 6.1.1.4'
    'O' 'O' 0.0106 0.0060
                         'International Tables Vol C Tables 4.2.6.8 and 6.1.1.4'
    'S' 'S' 0.1246 0.1234
                         'International Tables Vol C Tables 4.2.6.8 and 6.1.1.4'
_computing_data_collection     'APEX2 (Bruker, 2007)'
_computing_cell_refinement     'SAINT (Bruker, 2007)'
_computing_data_reduction     'SAINT (Bruker, 2007)'
_computing_structure_solution     'SHELXS97 (Sheldrick, 2008)'
_computing_structure_refinement     'SHELXL97 (Sheldrick, 2008)'
_computing_molecular_graphics     'PLATON (Spek, 2009)'
_computing_publication_material
                             'WinGX (Farrugia, 1999) and X-SEED (Barbour, 2001)'
loop_
    _atom_site_type_symbol
    _atom_site_label
    _atom_site_fract_x
    _atom_site_fract_y
    _atom_site_fract_z
    _atom_site_U_iso_or_equiv
    _atom_site_adp_type
    _atom_site_calc_flag
    _atom_site_refinement_flags
    _atom_site_occupancy
    _atom_site_symmetry_multiplicity
    _atom_site_disorder_assembly
    _atom_site_disorder_group
    S S1 0.68578(10) -0.19267(6) 0.10068(2) 0.05767(18) Uani d . 1 1 . .
    O O1 0.4508(3) -0.18269(19) 0.12304(6) 0.0735(5) Uani d . 1 1 . .
    O O2 0.7870(4) -0.32649(16) 0.09014(6) 0.0778(5) Uani d . 1 1 . .
    O O3 0.9729(3) 0.16642(16) 0.09996(6) 0.0655(4) Uani d . 1 1 . .
    O O4 0.6446(3) 0.22241(16) 0.14150(5) 0.0570(4) Uani d . 1 1 . .
    N N1 0.8935(3) -0.11735(19) 0.13029(6) 0.0536(5) Uani d . 1 1 A .
    H H1 1.0426 -0.1524 0.1315 0.064 Uiso calc R 1 1 . .
    C C1 0.6547(4) -0.0963(2) 0.05333(7) 0.0527(5) Uani d . 1 1 . .
    C C2 0.8230(5) -0.1196(3) 0.02036(9) 0.0683(7) Uani d . 1 1 . .
    H H2 0.9491 -0.1866 0.0232 0.082 Uiso calc R 1 1 . .
    C C3 0.8025(6) -0.0431(3) -0.01669(9) 0.0783(8) Uani d . 1 1 . .
    H H3 0.9157 -0.0582 -0.0389 0.094 Uiso calc R 1 1 . .
    C C4 0.6176(6) 0.0547(3) -0.02112(9) 0.0784(8) Uani d . 1 1 . .
    H H4 0.6048 0.1058 -0.0463 0.094 Uiso calc R 1 1 . .
    C C5 0.4501(6) 0.0782(3) 0.01152(9) 0.0757(8) Uani d . 1 1 . .
    H H5 0.3238 0.1448 0.0083 0.091 Uiso calc R 1 1 . .
    C C6 0.4679(5) 0.0031(2) 0.04935(9) 0.0626(6) Uani d . 1 1 . .
    H H6 0.3558 0.0195 0.0716 0.075 Uiso calc R 1 1 . .
    C C7 0.8389(4) 0.0075(2) 0.15512(7) 0.0510(5) Uani d D 1 1 . .
    H H7A 0.6742 -0.0049 0.1687 0.061 Uiso calc PR 0.504(3) 1 A 1
    H H7B 0.6744 -0.0049 0.1688 0.061 Uiso d PR 0.496(3) 1 A 2
    C C8 0.8294(4) 0.1402(2) 0.12817(7) 0.0478(5) Uani d . 1 1 A .
    C C9 0.6135(5) 0.3561(3) 0.11924(8) 0.0707(7) Uani d . 1 1 . .
    H H9A 0.5766 0.3403 0.0893 0.085 Uiso calc R 1 1 . .
    H H9B 0.7665 0.4112 0.1213 0.085 Uiso calc R 1 1 . .
    C C10 0.4024(5) 0.4301(3) 0.13998(9) 0.0724(7) Uani d . 1 1 . .
    H H10A 0.2535 0.3732 0.1385 0.109 Uiso calc R 1 1 . .
    H H10B 0.3728 0.5173 0.1256 0.109 Uiso calc R 1 1 . .
    H H10C 0.4434 0.4478 0.1693 0.109 Uiso calc R 1 1 . .
    C C11A 1.0382(19) 0.0138(11) 0.1901(3) 0.060(3) Uani d PD 0.504(3) 1 A 1
    H H11A 1.2049 0.0103 0.1775 0.072 Uiso calc PR 0.504(3) 1 A 1
    H H11B 1.0227 0.1010 0.2058 0.072 Uiso calc PR 0.504(3) 1 A 1
    C C12A 1.0033(10) -0.1090(5) 0.22027(16) 0.0621(13) Uani d PD 0.504(3) 1 A 1
    H H12A 1.0898 -0.1889 0.2072 0.074 Uiso calc PR 0.504(3) 1 A 1
    C C13A 1.1548(15) -0.0698(8) 0.2604(2) 0.109(3) Uani d P 0.504(3) 1 A 1
    H H13A 1.3229 -0.0439 0.2522 0.164 Uiso calc PR 0.504(3) 1 A 1
    H H13B 1.1612 -0.1486 0.2793 0.164 Uiso calc PR 0.504(3) 1 A 1
    H H13C 1.0751 0.0076 0.2745 0.164 Uiso calc PR 0.504(3) 1 A 1
    C C14A 0.7472(11) -0.1593(7) 0.23266(19) 0.088(2) Uani d P 0.504(3) 1 A 1
    H H14A 0.6591 -0.1909 0.2077 0.131 Uiso calc PR 0.504(3) 1 A 1
    H H14B 0.6551 -0.0840 0.2457 0.131 Uiso calc PR 0.504(3) 1 A 1
    H H14C 0.7628 -0.2351 0.2526 0.131 Uiso calc PR 0.504(3) 1 A 1
    C C11B 1.034(3) 0.0378(12) 0.1901(3) 0.075(4) Uani d PD 0.496(3) 1 A 2
    H H11C 1.0500 -0.0496 0.2056 0.090 Uiso calc PR 0.496(3) 1 A 2
    H H11D 1.1919 0.0496 0.1748 0.090 Uiso calc PR 0.496(3) 1 A 2
    C C12B 1.0376(9) 0.1504(5) 0.22429(16) 0.0629(14) Uani d PD 0.496(3) 1 A 2
    H H12B 1.0034 0.2396 0.2100 0.076 Uiso calc PR 0.496(3) 1 A 2
    C C13B 0.8197(16) 0.1219(9) 0.2529(2) 0.123(3) Uani d P 0.496(3) 1 A 2
    H H13D 0.6658 0.1310 0.2370 0.185 Uiso calc PR 0.496(3) 1 A 2
    H H13E 0.8201 0.1877 0.2761 0.185 Uiso calc PR 0.496(3) 1 A 2
    H H13F 0.8327 0.0285 0.2640 0.185 Uiso calc PR 0.496(3) 1 A 2
    C C14B 1.2773(13) 0.1690(8) 0.2491(2) 0.099(2) Uani d P 0.496(3) 1 A 2
    H H14D 1.4122 0.1911 0.2298 0.149 Uiso calc PR 0.496(3) 1 A 2
    H H14E 1.3159 0.0840 0.2640 0.149 Uiso calc PR 0.496(3) 1 A 2
    H H14F 1.2570 0.2439 0.2692 0.149 Uiso calc PR 0.496(3) 1 A 2
loop_
    _atom_site_aniso_label
    _atom_site_aniso_U_11
    _atom_site_aniso_U_22
    _atom_site_aniso_U_33
    _atom_site_aniso_U_12
    _atom_site_aniso_U_13
    _atom_site_aniso_U_23
    S1 0.0400(3) 0.0384(3) 0.0946(4) -0.0045(2) 0.0071(3) 0.0040(3)
    O1 0.0384(8) 0.0736(12) 0.1084(13) -0.0082(8) 0.0124(8) 0.0184(11)
    O2 0.0729(11) 0.0343(9) 0.1263(15) -0.0015(8) 0.0013(11) -0.0036(9)
    O3 0.0647(10) 0.0535(10) 0.0784(10) -0.0005(8) 0.0242(9) 0.0123(8)
    O4 0.0584(9) 0.0451(8) 0.0674(9) 0.0129(8) 0.0097(8) 0.0148(7)
    N1 0.0340(9) 0.0432(10) 0.0836(12) 0.0074(8) 0.0088(9) 0.0030(9)
    C1 0.0395(11) 0.0409(11) 0.0778(14) -0.0056(9) 0.0017(11) -0.0087(10)
    C2 0.0552(13) 0.0550(14) 0.0947(18) 0.0057(13) 0.0089(15) -0.0115(13)
    C3 0.0778(18) 0.085(2) 0.0726(16) -0.0104(19) 0.0109(16) -0.0110(15)
    C4 0.080(2) 0.082(2) 0.0730(16) -0.0125(17) -0.0117(15) 0.0004(15)
    C5 0.0655(16) 0.0669(17) 0.0948(19) 0.0050(14) -0.0179(15) 0.0024(15)
    C6 0.0457(13) 0.0556(14) 0.0865(17) 0.0043(11) 0.0018(12) -0.0048(13)
    C7 0.0421(11) 0.0433(12) 0.0675(12) 0.0079(11) 0.0164(10) 0.0092(10)
    C8 0.0422(10) 0.0406(11) 0.0606(11) -0.0042(10) 0.0028(11) 0.0013(9)
    C9 0.0836(19) 0.0505(13) 0.0781(15) 0.0187(13) 0.0113(14) 0.0189(12)
    C10 0.0731(17) 0.0505(14) 0.0934(18) 0.0137(13) 0.0052(15) 0.0107(13)
    C11A 0.086(6) 0.036(4) 0.057(5) 0.014(3) 0.016(4) 0.002(3)
    C12A 0.061(3) 0.054(3) 0.071(3) 0.005(2) -0.006(2) 0.015(2)
    C13A 0.115(6) 0.112(5) 0.101(4) -0.035(5) -0.060(5) 0.047(4)
    C14A 0.076(4) 0.102(5) 0.084(4) -0.003(3) -0.003(3) 0.043(3)
    C11B 0.120(9) 0.044(5) 0.060(6) 0.028(5) -0.023(5) 0.008(4)
    C12B 0.058(3) 0.051(3) 0.080(3) 0.007(2) 0.008(3) -0.003(2)
    C13B 0.104(5) 0.140(7) 0.126(6) -0.042(6) 0.058(5) -0.068(5)
    C14B 0.080(4) 0.120(6) 0.097(4) 0.007(4) -0.023(3) -0.033(4)
_geom_special_details
;
 All s.u.'s (except the s.u. in the dihedral angle between two l.s. planes)
 are estimated using the full covariance matrix.  The cell s.u.'s are taken
 into account individually in the estimation of s.u.'s in distances, angles
 and torsion angles; correlations between s.u.'s in cell parameters are only
 used when they are defined by crystal symmetry.  An approximate (isotropic)
 treatment of cell s.u.'s is used for estimating s.u.'s involving l.s. planes.
;
loop_
    _geom_bond_atom_site_label_1
    _geom_bond_atom_site_label_2
    _geom_bond_site_symmetry_2
    _geom_bond_distance
    _geom_bond_publ_flag
    S1 O2 . 1.4251(17) ?
    S1 O1 . 1.4336(16) ?
    S1 N1 . 1.6104(19) ?
    S1 C1 . 1.753(2) ?
    O3 C8 . 1.193(2) ?
    O4 C8 . 1.324(3) ?
    O4 C9 . 1.464(3) ?
    N1 C7 . 1.453(3) ?
    N1 H1 . 0.8600 ?
    C1 C6 . 1.378(3) ?
    C1 C2 . 1.383(3) ?
    C2 C3 . 1.376(4) ?
    C2 H2 . 0.9300 ?
    C3 C4 . 1.362(4) ?
    C3 H3 . 0.9300 ?
    C4 C5 . 1.373(4) ?
    C4 H4 . 0.9300 ?
    C5 C6 . 1.388(4) ?
    C5 H5 . 0.9300 ?
    C6 H6 . 0.9300 ?
    C7 C8 . 1.523(3) ?
    C7 C11A . 1.524(7) ?
    C7 C11B . 1.535(8) ?
    C7 H7A . 0.9800 ?
    C7 H7B . 0.9800 ?
    C9 C10 . 1.475(4) ?
    C9 H9A . 0.9700 ?
    C9 H9B . 0.9700 ?
    C10 H10A . 0.9600 ?
    C10 H10B . 0.9600 ?
    C10 H10C . 0.9600 ?
    C11A C12A . 1.517(9) ?
    C11A H11A . 0.9700 ?
    C11A H11B . 0.9700 ?
    C12A C14A . 1.493(8) ?
    C12A C13A . 1.537(7) ?
    C12A H12A . 0.9800 ?
    C13A H13A . 0.9600 ?
    C13A H13B . 0.9600 ?
    C13A H13C . 0.9600 ?
    C14A H14A . 0.9600 ?
    C14A H14B . 0.9600 ?
    C14A H14C . 0.9600 ?
    C11B C12B . 1.519(9) ?
    C11B H11C . 0.9700 ?
    C11B H11D . 0.9700 ?
    C12B C13B . 1.488(8) ?
    C12B C14B . 1.501(8) ?
    C12B H12B . 0.9800 ?
    C13B H13D . 0.9600 ?
    C13B H13E . 0.9600 ?
    C13B H13F . 0.9600 ?
    C14B H14D . 0.9600 ?
    C14B H14E . 0.9600 ?
    C14B H14F . 0.9600 ?
loop_
    _geom_angle_atom_site_label_1
    _geom_angle_atom_site_label_2
    _geom_angle_atom_site_label_3
    _geom_angle_site_symmetry_1
    _geom_angle_site_symmetry_3
    _geom_angle
    _geom_angle_publ_flag
    O2 S1 O1 . . 120.06(11) ?
    O2 S1 N1 . . 106.01(10) ?
    O1 S1 N1 . . 106.54(11) ?
    O2 S1 C1 . . 108.08(11) ?
    O1 S1 C1 . . 107.24(11) ?
    N1 S1 C1 . . 108.49(10) ?
    C8 O4 C9 . . 116.81(17) ?
    C7 N1 S1 . . 122.57(14) ?
    C7 N1 H1 . . 118.7 ?
    S1 N1 H1 . . 118.7 ?
    C6 C1 C2 . . 120.5(2) ?
    C6 C1 S1 . . 120.38(18) ?
    C2 C1 S1 . . 119.06(18) ?
    C3 C2 C1 . . 119.5(3) ?
    C3 C2 H2 . . 120.3 ?
    C1 C2 H2 . . 120.3 ?
    C4 C3 C2 . . 120.5(3) ?
    C4 C3 H3 . . 119.7 ?
    C2 C3 H3 . . 119.7 ?
    C3 C4 C5 . . 120.2(3) ?
    C3 C4 H4 . . 119.9 ?
    C5 C4 H4 . . 119.9 ?
    C4 C5 C6 . . 120.5(3) ?
    C4 C5 H5 . . 119.8 ?
    C6 C5 H5 . . 119.8 ?
    C1 C6 C5 . . 118.8(2) ?
    C1 C6 H6 . . 120.6 ?
    C5 C6 H6 . . 120.6 ?
    N1 C7 C8 . . 113.15(17) ?
    N1 C7 C11A . . 106.2(5) ?
    C8 C7 C11A . . 112.9(4) ?
    N1 C7 C11B . . 113.7(5) ?
    C8 C7 C11B . . 105.1(5) ?
    C11A C7 C11B . . 8.6(8) ?
    N1 C7 H7A . . 108.2 ?
    C8 C7 H7A . . 108.2 ?
    C11A C7 H7A . . 108.2 ?
    C11B C7 H7A . . 108.4 ?
    N1 C7 H7B . . 108.2 ?
    C8 C7 H7B . . 108.2 ?
    C11A C7 H7B . . 108.0 ?
    C11B C7 H7B . . 108.2 ?
    H7A C7 H7B . . 0.2 ?
    O3 C8 O4 . . 125.57(19) ?
    O3 C8 C7 . . 124.3(2) ?
    O4 C8 C7 . . 110.08(17) ?
    O4 C9 C10 . . 107.1(2) ?
    O4 C9 H9A . . 110.3 ?
    C10 C9 H9A . . 110.3 ?
    O4 C9 H9B . . 110.3 ?
    C10 C9 H9B . . 110.3 ?
    H9A C9 H9B . . 108.6 ?
    C9 C10 H10A . . 109.5 ?
    C9 C10 H10B . . 109.5 ?
    H10A C10 H10B . . 109.5 ?
    C9 C10 H10C . . 109.5 ?
    H10A C10 H10C . . 109.5 ?
    H10B C10 H10C . . 109.5 ?
    C12A C11A C7 . . 109.4(6) ?
    C12A C11A H11A . . 109.8 ?
    C7 C11A H11A . . 109.8 ?
    C12A C11A H11B . . 109.8 ?
    C7 C11A H11B . . 109.8 ?
    H11A C11A H11B . . 108.2 ?
    C14A C12A C11A . . 121.4(5) ?
    C14A C12A C13A . . 110.0(5) ?
    C11A C12A C13A . . 104.9(5) ?
    C14A C12A H12A . . 106.5 ?
    C11A C12A H12A . . 106.5 ?
    C13A C12A H12A . . 106.5 ?
    C12B C11B C7 . . 130.2(8) ?
    C12B C11B H11C . . 104.7 ?
    C7 C11B H11C . . 104.7 ?
    C12B C11B H11D . . 104.7 ?
    C7 C11B H11D . . 104.7 ?
    H11C C11B H11D . . 105.7 ?
    C13B C12B C14B . . 111.7(5) ?
    C13B C12B C11B . . 106.6(7) ?
    C14B C12B C11B . . 117.3(6) ?
    C13B C12B H12B . . 106.9 ?
    C14B C12B H12B . . 106.9 ?
    C11B C12B H12B . . 106.9 ?
    C12B C13B H13D . . 109.5 ?
    C12B C13B H13E . . 109.5 ?
    H13D C13B H13E . . 109.5 ?
    C12B C13B H13F . . 109.5 ?
    H13D C13B H13F . . 109.5 ?
    H13E C13B H13F . . 109.5 ?
    C12B C14B H14D . . 109.5 ?
    C12B C14B H14E . . 109.5 ?
    H14D C14B H14E . . 109.5 ?
    C12B C14B H14F . . 109.5 ?
    H14D C14B H14F . . 109.5 ?
    H14E C14B H14F . . 109.5 ?
loop_
    _geom_torsion_atom_site_label_1
    _geom_torsion_atom_site_label_2
    _geom_torsion_atom_site_label_3
    _geom_torsion_atom_site_label_4
    _geom_torsion_site_symmetry_1
    _geom_torsion_site_symmetry_2
    _geom_torsion_site_symmetry_3
    _geom_torsion_site_symmetry_4
    _geom_torsion
    _geom_torsion_publ_flag
    O2 S1 N1 C7 . . . . -166.24(16) ?
    O1 S1 N1 C7 . . . . -37.29(19) ?
    C1 S1 N1 C7 . . . . 77.88(18) ?
    O2 S1 C1 C6 . . . . 150.11(18) ?
    O1 S1 C1 C6 . . . . 19.3(2) ?
    N1 S1 C1 C6 . . . . -95.37(19) ?
    O2 S1 C1 C2 . . . . -31.1(2) ?
    O1 S1 C1 C2 . . . . -161.86(19) ?
    N1 S1 C1 C2 . . . . 83.4(2) ?
    C6 C1 C2 C3 . . . . -0.2(4) ?
    S1 C1 C2 C3 . . . . -179.0(2) ?
    C1 C2 C3 C4 . . . . -0.2(4) ?
    C2 C3 C4 C5 . . . . 0.2(4) ?
    C3 C4 C5 C6 . . . . 0.3(4) ?
    C2 C1 C6 C5 . . . . 0.7(3) ?
    S1 C1 C6 C5 . . . . 179.49(19) ?
    C4 C5 C6 C1 . . . . -0.7(4) ?
    S1 N1 C7 C8 . . . . -76.4(2) ?
    S1 N1 C7 C11A . . . . 159.2(4) ?
    S1 N1 C7 C11B . . . . 163.8(6) ?
    C9 O4 C8 O3 . . . . 0.7(3) ?
    C9 O4 C8 C7 . . . . 178.89(19) ?
    N1 C7 C8 O3 . . . . -41.0(3) ?
    C11A C7 C8 O3 . . . . 79.6(5) ?
    C11B C7 C8 O3 . . . . 83.6(6) ?
    N1 C7 C8 O4 . . . . 140.70(18) ?
    C11A C7 C8 O4 . . . . -98.7(5) ?
    C11B C7 C8 O4 . . . . -94.7(6) ?
    C8 O4 C9 C10 . . . . -178.8(2) ?
    N1 C7 C11A C12A . . . . -65.9(7) ?
    C8 C7 C11A C12A . . . . 169.6(5) ?
    C11B C7 C11A C12A . . . . 143(7) ?
    C7 C11A C12A C14A . . . . -38.3(10) ?
    C7 C11A C12A C13A . . . . -163.6(7) ?
    N1 C7 C11B C12B . . . . -175.5(10) ?
    C8 C7 C11B C12B . . . . 60.3(13) ?
    C11A C7 C11B C12B . . . . -145(7) ?
    C7 C11B C12B C13B . . . . 64.6(14) ?
    C7 C11B C12B C14B . . . . -169.4(10) ?
loop_
    _geom_hbond_atom_site_label_D
    _geom_hbond_atom_site_label_H
    _geom_hbond_atom_site_label_A
    _geom_hbond_site_symmetry_A
    _geom_hbond_distance_DH
    _geom_hbond_distance_HA
    _geom_hbond_distance_DA
    _geom_hbond_angle_DHA
    N1 H1 O1 1_655 0.86 2.20 3.032(2) 162.1
_iucr_refine_instructions_details
;
TITL sk1ORTH in P2(1)2(1)2(1)
CELL 0.71073 5.3084 9.5507 31.3154 90.000 90.000 90.000
ZERR 4.0000 0.0003 0.0007 0.0023 0.000 0.000 0.000
LATT -1
SYMM 0.5-X, -Y, 0.5+Z
SYMM 0.5+X, 0.5-Y, -Z
SYMM -X, 0.5+Y, 0.5-Z
SFAC C H N O S
UNIT 56 84 4 16 4
MERG 2
OMIT -3 52
FMAP 2
GRID
PLAN 15
TEMP 23
BOND $H
HTAB
CONF
DFIX 1.52 0.01 C7 C11A C11A C12A C7 C11B C11B C12B
EQIV $1 1+X, Y, Z
HTAB N1 O1_$1
L.S. 15
ACTA
WGHT    0.050500    0.254700
FVAR       0.20580   0.50442
S1    5    0.685777   -0.192672    0.100678    11.00000    0.03996    0.03842 =
         0.09464    0.00405    0.00711   -0.00449
O1    4    0.450825   -0.182686    0.123042    11.00000    0.03837    0.07360 =
         0.10839    0.01841    0.01244   -0.00815
O2    4    0.787009   -0.326488    0.090140    11.00000    0.07291    0.03432 =
         0.12633   -0.00362    0.00129   -0.00148
O3    4    0.972888    0.166421    0.099961    11.00000    0.06472    0.05349 =
         0.07840    0.01234    0.02421   -0.00053
O4    4    0.644643    0.222411    0.141498    11.00000    0.05842    0.04514 =
         0.06745    0.01481    0.00974    0.01294
N1    3    0.893496   -0.117355    0.130292    11.00000    0.03399    0.04323 =
         0.08363    0.00304    0.00877    0.00739
AFIX  43
H1    2    1.042555   -0.152423    0.131456    11.00000   -1.20000
AFIX   0
C1    1    0.654650   -0.096324    0.053326    11.00000    0.03945    0.04089 =
         0.07783   -0.00866    0.00174   -0.00557
C2    1    0.823018   -0.119646    0.020362    11.00000    0.05515    0.05497 =
         0.09471   -0.01146    0.00890    0.00567
AFIX  43
H2    2    0.949142   -0.186575    0.023227    11.00000   -1.20000
AFIX   0
C3    1    0.802458   -0.043075   -0.016690    11.00000    0.07784    0.08455 =
         0.07257   -0.01097    0.01091   -0.01037
AFIX  43
H3    2    0.915671   -0.058219   -0.038879    11.00000   -1.20000
AFIX   0
C4    1    0.617602    0.054719   -0.021123    11.00000    0.08023    0.08181 =
         0.07301    0.00040   -0.01166   -0.01249
AFIX  43
H4    2    0.604784    0.105759   -0.046320    11.00000   -1.20000
AFIX   0
C5    1    0.450057    0.078164    0.011521    11.00000    0.06549    0.06687 =
         0.09479    0.00241   -0.01790    0.00503
AFIX  43
H5    2    0.323794    0.144815    0.008257    11.00000   -1.20000
AFIX   0
C6    1    0.467868    0.003067    0.049353    11.00000    0.04573    0.05563 =
         0.08652   -0.00480    0.00179    0.00433
AFIX  43
H6    2    0.355779    0.019524    0.071618    11.00000   -1.20000
AFIX   0
C7    1    0.838939    0.007505    0.155115    11.00000    0.04214    0.04329 =
         0.06749    0.00921    0.01637    0.00790
PART 1
AFIX  13
H7A   2    0.674176   -0.004868    0.168718    21.00000   -1.20000
PART 2
H7B   2    0.674389   -0.004855    0.168795   -21.00000   -1.20000
PART 0
AFIX   0
C8    1    0.829440    0.140180    0.128172    11.00000    0.04222    0.04057 =
         0.06062    0.00129    0.00276   -0.00417
C9    1    0.613490    0.356116    0.119244    11.00000    0.08363    0.05047 =
         0.07813    0.01895    0.01132    0.01868
AFIX  23
H9A   2    0.576610    0.340269    0.089293    11.00000   -1.20000
H9B   2    0.766492    0.411228    0.121310    11.00000   -1.20000
AFIX   0
C10   1    0.402372    0.430061    0.139979    11.00000    0.07315    0.05047 =
         0.09345    0.01069    0.00518    0.01367
AFIX 137
H10A  2    0.253465    0.373233    0.138479    11.00000   -1.50000
H10B  2    0.372829    0.517317    0.125608    11.00000   -1.50000
H10C  2    0.443440    0.447751    0.169342    11.00000   -1.50000
PART 1
AFIX   0
C11A  1    1.038170    0.013773    0.190106    21.00000    0.08610    0.03612 =
         0.05677    0.00181    0.01569    0.01404
AFIX  23
H11A  2    1.204890    0.010252    0.177472    21.00000   -1.20000
H11B  2    1.022735    0.100984    0.205764    21.00000   -1.20000
AFIX   0
C12A  1    1.003295   -0.108984    0.220272    21.00000    0.06131    0.05438 =
         0.07051    0.01517   -0.00584    0.00492
AFIX  13
H12A  2    1.089830   -0.188880    0.207218    21.00000   -1.20000
AFIX   0
C13A  1    1.154839   -0.069813    0.260352    21.00000    0.11463    0.11186 =
         0.10122    0.04684   -0.05999   -0.03530
AFIX 137
H13A  2    1.322907   -0.043900    0.252250    21.00000   -1.50000
H13B  2    1.161175   -0.148640    0.279343    21.00000   -1.50000
H13C  2    1.075085    0.007567    0.274496    21.00000   -1.50000
AFIX   0
C14A  1    0.747198   -0.159256    0.232664    21.00000    0.07635    0.10221 =
         0.08408    0.04267   -0.00317   -0.00343
AFIX 137
H14A  2    0.659084   -0.190942    0.207698    21.00000   -1.50000
H14B  2    0.655076   -0.084003    0.245671    21.00000   -1.50000
H14C  2    0.762773   -0.235148    0.252591    21.00000   -1.50000
PART 2
AFIX   0
C11B  1    1.034148    0.037780    0.190061   -21.00000    0.12035    0.04446 =
         0.06017    0.00847   -0.02336    0.02756
AFIX  23
H11C  2    1.050017   -0.049624    0.205606   -21.00000   -1.20000
H11D  2    1.191886    0.049551    0.174842   -21.00000   -1.20000
AFIX   0
C12B  1    1.037563    0.150414    0.224288   -21.00000    0.05845    0.05079 =
         0.07956   -0.00331    0.00814    0.00739
AFIX  13
H12B  2    1.003353    0.239645    0.209966   -21.00000   -1.20000
AFIX   0
C13B  1    0.819733    0.121879    0.252888   -21.00000    0.10404    0.13957 =
         0.12638   -0.06761    0.05810   -0.04153
AFIX 137
H13D  2    0.665840    0.131011    0.237030   -21.00000   -1.50000
H13E  2    0.820128    0.187698    0.276057   -21.00000   -1.50000
H13F  2    0.832677    0.028515    0.264031   -21.00000   -1.50000
AFIX   0
C14B  1    1.277251    0.169019    0.249070   -21.00000    0.08043    0.12015 =
         0.09711   -0.03268   -0.02268    0.00742
AFIX 137
H14D  2    1.412157    0.191108    0.229797   -21.00000   -1.50000
H14E  2    1.315904    0.083956    0.264030   -21.00000   -1.50000
H14F  2    1.257000    0.243893    0.269233   -21.00000   -1.50000
HKLF 4
REM  sk1ORTH in P2(1)2(1)2(1)
REM R1 =  0.0385 for   2701 Fo > 4sig(Fo)  and  0.0458 for all   3081 data
REM    223 parameters refined using      4 restraints
END
WGHT      0.0505      0.2547
REM Highest difference peak  0.174,  deepest hole -0.229,  1-sigma level  0.037
Q1    1   1.0629 -0.1245  0.1155  11.00000  0.05    0.17
Q2    1   0.6833 -0.1153  0.0769  11.00000  0.05    0.13
Q3    1   0.6102 -0.0255  0.0635  11.00000  0.05    0.13
Q4    1   1.1506 -0.0604  0.2042  11.00000  0.05    0.13
Q5    1   0.5203 -0.0865  0.0504  11.00000  0.05    0.12
Q6    1   0.3101  0.1831 -0.0511  11.00000  0.05    0.12
Q7    1   1.1121  0.0966  0.1798  11.00000  0.05    0.11
Q8    1   0.9174  0.0868  0.2020  11.00000  0.05    0.11
Q9    1   0.4396 -0.1611  0.1467  11.00000  0.05    0.11
Q10   1   1.1399  0.2328  0.3036  11.00000  0.05    0.11
Q11   1   0.9591 -0.0011  0.2002  11.00000  0.05    0.10
Q12   1   0.7442 -0.0615  0.0496  11.00000  0.05    0.10
Q13   1   1.1184  0.0661  0.2009  11.00000  0.05    0.10
Q14   1   0.5177 -0.3029  0.1928  11.00000  0.05    0.10
Q15   1   0.8672  0.1929  0.2973  11.00000  0.05    0.10
;
data_global
_journal_date_recd_electronic     2012-08-06
_journal_date_accepted     2012-09-01
_journal_name_full     'Acta Crystallographica, Section E'
_journal_year     2012
_journal_volume     68
_journal_issue     10
_journal_page_first     o2874
_journal_page_last     o2874
_journal_paper_category     QO
_journal_paper_doi     10.1107/S1600536812037658
_journal_coeditor_code     BT5998
_publ_contact_author_name     'Arshad, Muhammad Nadeem'
_publ_contact_author_address
;
Center of Excellence for Advanced Materials Research (CEAMR )
Faculty of Science,
King Abdulaziz University PO Box 80203 , Jeddah 21589,
Saudi Arabia.
;
_publ_contact_author_email     'mnachemist@hotmail.com, drdanish62@gmail.com'
_publ_contact_author_fax     ?
_publ_contact_author_phone     '+92-3004513193'
_publ_section_title
;
Ethyl 2-benzenesulfonamido-4-methylpentanoate
;
loop_
    _publ_author_name
    _publ_author_footnote
    _publ_author_address
    'Arshad, Muhammad Nadeem' .
;
Center of Excellence for Advanced Materials Research (CEAMR)
Faculty of Science,
King Abdulaziz University
PO Box 80203
Jeddah 21589,
Saudi Arabia
;
    'Danish, Muhammad' .
;
Department of Chemistry
University of Gujrat
Gujrat 50700
Pakistan
;
    'Tahir, Muhammad Nawaz' .
;
Department of Physics
University of Sargodha
Sargodha
Pakistan
;
    'Khalid, Savera' .
;
Department of Chemistry
University of Gujrat
Gujrat 50700
Pakistan
;
    'Asiri, Abdullah M.' .
;
Chemistry Department
Faculty of Science, King Abdulaziz University
PO Box 80203
Jeddah 21589,
Saudi Arabia
Center of Excellence for Advanced Materials Research (CEAMR)
Faculty of Science, King Abdulaziz University
PO Box 80203
Jeddah 21589,
Saudi Arabia
;
