# Supplementary material for: Ethyl 2-benzene­sulfonamido-4-methyl­penta­noate
Source: Acta Crystallogr Sect E Struct Rep Online. 2012 Sep 8;68(Pt 10):o2874. doi: 10.1107/S1600536812037658 (PMC3470229; doi:10.1107/S1600536812037658)
Supplement: Supplementary file 2 [file e-68-o2874-Isup2.hkl]

#
# h,k,l, Fc-squared, Fo-squared, sigma(Fo-squared) and status flag
#
data_I
_shelx_title ' sk1ORTH in P2(1)2(1)2(1)'
_shelx_refln_list_code          4
_shelx_F_calc_maximum      162.02
_exptl_crystal_F_000       640.00
_reflns_d_resolution_high  0.8108
 
loop_
 _symmetry_equiv_pos_as_xyz
 'x, y, z'
 '-x+1/2, -y, z+1/2'
 'x+1/2, -y+1/2, -z'
 '-x, y+1/2, -z+1/2'
 
_cell_length_a     5.3084
_cell_length_b     9.5507
_cell_length_c    31.3154
_cell_angle_alpha  90.000
_cell_angle_beta   90.000
_cell_angle_gamma  90.000
 
_shelx_F_squared_multiplier     1.000
 
loop_
 _refln_index_h
 _refln_index_k
 _refln_index_l
 _refln_F_squared_calc
 _refln_F_squared_meas
 _refln_F_squared_sigma
 _refln_observed_status
   2   0   0      197.98      178.16      2.46 o
   4   0   0       87.36       90.66      2.88 o
   1   1   0     7465.63     7143.73     50.46 o
   2   1   0       53.21       56.78      0.96 o
   3   1   0        4.37        3.37      0.59 o
   4   1   0      528.61      514.02      6.64 o
   5   1   0      413.24      410.87      7.65 o
   6   1   0       38.12       43.21      6.61 o
   0   2   0       31.80       27.16      1.06 o
   1   2   0     1557.84     1587.40     14.60 o
   2   2   0      890.93      880.38      7.54 o
   3   2   0      153.60      172.08      2.40 o
   4   2   0       28.82       32.96      2.21 o
   5   2   0      176.69      178.71      4.59 o
   6   2   0        9.96       11.81      4.96 o
   1   3   0      461.61      396.92      4.39 o
   2   3   0       19.17       27.86      1.18 o
   3   3   0        2.85        4.32      0.72 o
   4   3   0       42.39       52.18      2.10 o
   5   3   0       68.78       71.74      4.74 o
   6   3   0        5.55       13.46      4.96 o
   0   4   0     1826.09     1999.82     24.58 o
   1   4   0     2687.46     2789.32     25.62 o
   2   4   0        1.73        3.83      0.60 o
   3   4   0      123.66      112.21      2.41 o
   4   4   0       23.52       22.98      1.79 o
   5   4   0      270.32      263.06     16.53 o
   6   4   0        1.15        0.94      3.78 o
   1   5   0       80.33       74.77      2.03 o
   2   5   0        0.71       -0.44      0.92 o
   3   5   0      211.82      198.60      5.69 o
   4   5   0      127.50      137.90      3.68 o
   5   5   0       55.06       69.20      5.23 o
   0   6   0     1921.62     1825.78     30.46 o
   1   6   0       96.12       97.24      4.03 o
   2   6   0       14.92       15.13      1.30 o
   3   6   0        3.67        2.10      0.99 o
   4   6   0      114.01      111.57      4.70 o
   5   6   0       35.23       25.97      6.61 o
   1   7   0      187.60      170.46      5.67 o
   2   7   0       69.97       63.95      3.05 o
   3   7   0       11.87       19.85      1.97 o
   4   7   0       80.71       87.13      4.62 o
   0   8   0      204.32      183.93     10.86 o
   1   8   0      307.33      278.92      9.89 o
   2   8   0       47.20       52.06      3.31 o
   3   8   0       16.94       14.12      1.87 o
   4   8   0        9.87        8.50      5.43 o
   1   9   0      166.11      161.98      7.63 o
   2   9   0      212.02      211.78      6.20 o
   3   9   0        0.17       -4.01      3.31 o
   0  10   0      145.40      150.64     11.10 o
   1  10   0       78.69       77.96     10.03 o
   2  10   0       27.21       24.75      3.66 o
   1  11   0        3.14        9.82      3.40 o
   2  11   0        0.55        0.00      2.83 o
   1   0   1      320.23      365.70      2.45 o
   2   0   1      253.85      307.66      2.63 o
   3   0   1      322.51      308.64      3.40 o
   4   0   1      494.90      470.74      5.41 o
   5   0   1        3.82        5.50      1.70 o
   6   0   1       20.35       18.78      3.42 o
  -5   1   1       11.06       17.12      2.49 o
  -4   1   1       16.34       19.95      1.47 o
  -3   1   1      446.15      448.79      4.49 o
  -2   1   1     1751.91     1763.28     11.80 o
  -1   1   1      735.94      656.00      5.09 o
   0   1   1     1498.92     1506.96     14.58 o
   1   1   1      738.22      658.69      4.93 o
   2   1   1     1738.75     1754.00     12.85 o
   3   1   1      455.96      452.65      4.54 o
   4   1   1       15.50       17.67      1.22 o
   5   1   1       11.43       16.06      1.73 o
   6   1   1       20.50       15.58      4.96 o
  -6   2   1       14.74       24.32      5.67 o
  -5   2   1      111.32      113.31      6.24 o
  -4   2   1      251.64      245.37      6.15 o
  -3   2   1      403.27      382.93      4.49 o
  -2   2   1      885.58      864.94      7.79 o
  -1   2   1     2202.83     2156.08     18.12 o
   0   2   1     1405.83     1331.59     12.23 o
   1   2   1     2189.18     2141.08     18.10 o
   2   2   1      900.36      870.72      6.67 o
   3   2   1      399.56      384.27      4.25 o
   4   2   1      256.91      247.45      3.66 o
   5   2   1      109.39      109.01      3.55 o
   6   2   1       13.84       13.46      5.19 o
  -6   3   1        3.17        1.42      4.25 o
  -5   3   1       92.43       93.30      6.35 o
  -4   3   1      376.71      350.21      5.50 o
  -3   3   1     1034.88     1000.24     10.22 o
  -2   3   1      141.63      144.91      2.46 o
  -1   3   1      112.61      109.28      1.50 o
   0   3   1      458.67      380.64      3.92 o
   1   3   1      115.61      110.43      1.76 o
   2   3   1      148.26      153.03      2.31 o
   3   3   1     1046.46     1007.98     10.99 o
   4   3   1      373.60      344.56      5.02 o
   5   3   1       92.28       95.34      5.42 o
   6   3   1        2.79       10.39      4.72 o
  -6   4   1        5.34        6.85      4.72 o
  -5   4   1       63.69       64.73      4.98 o
  -4   4   1       21.21       22.76      1.79 o
  -3   4   1       60.04       61.75      2.52 o
  -2   4   1      189.74      167.07      2.71 o
  -1   4   1      366.09      377.54      4.08 o
   0   4   1       53.45       57.38      1.46 o
   1   4   1      345.91      357.49      4.76 o
   2   4   1      197.05      179.57      2.77 o
   3   4   1       59.59       64.50      2.34 o
   4   4   1       20.90       23.31      2.28 o
   5   4   1       63.95       67.96      5.43 o
   6   4   1        5.47        6.14      4.49 o
  -5   5   1       58.31       55.12      5.55 o
  -4   5   1      132.80      127.34      3.61 o
  -3   5   1      438.64      452.66      7.19 o
  -2   5   1      210.06      195.78      3.14 o
  -1   5   1      476.51      491.65      6.27 o
   0   5   1      591.10      619.56      6.92 o
   1   5   1      476.52      481.92      6.22 o
   2   5   1      210.01      194.85      3.57 o
   3   5   1      430.80      434.36      6.83 o
   4   5   1      131.17      129.33      3.29 o
   5   5   1       59.22       52.13      3.38 o
  -5   6   1        0.38        3.54      4.01 o
  -4   6   1       20.77       20.31      2.80 o
  -3   6   1      181.02      164.47      3.85 o
  -2   6   1       67.45       63.94      1.82 o
  -1   6   1       34.96       24.93      1.73 o
   0   6   1       11.99       19.75      1.32 o
   1   6   1       30.35       24.48      1.55 o
   2   6   1       72.07       66.07      2.72 o
   3   6   1      176.26      160.52      4.61 o
   4   6   1       22.50       22.47      2.95 o
   5   6   1        0.40       -1.61      6.38 o
  -4   7   1       77.12       67.29      9.44 o
  -3   7   1      317.15      291.73      6.52 o
  -2   7   1      747.83      735.11      9.91 o
  -1   7   1      485.15      494.87     15.58 o
   0   7   1       94.81       90.93      4.92 o
   1   7   1      492.28      506.39     12.20 o
   2   7   1      740.79      712.75      9.73 o
   3   7   1      315.80      293.89      5.81 o
   4   7   1       78.67       78.65      4.58 o
  -4   8   1      104.74       91.61     11.10 o
  -3   8   1       63.88       69.33      3.30 o
  -2   8   1      119.23      112.87      4.08 o
  -1   8   1      228.28      228.81      6.20 o
   0   8   1      189.79      189.95     10.39 o
   1   8   1      228.79      226.62      6.23 o
   2   8   1      117.59      114.73      6.56 o
   3   8   1       64.18       63.43      3.10 o
   4   8   1      105.88       80.75     10.63 o
  -3   9   1       36.74       42.25      5.55 o
  -2   9   1       81.11       86.96      4.04 o
  -1   9   1      160.73      159.38      7.59 o
   0   9   1      332.36      309.67     12.51 o
   1   9   1      162.21      168.80      9.68 o
   2   9   1       82.29       83.57      3.90 o
   3   9   1       36.16       21.01      6.14 o
  -2  10   1       22.06       29.08      3.71 o
  -1  10   1        8.83       10.48      3.09 o
   0  10   1       40.33       43.59      5.01 o
   1  10   1        8.03        8.49      3.19 o
   2  10   1       22.41       24.17      3.54 o
  -2  11   1        9.72        4.25      3.31 o
  -1  11   1       46.95       58.23      5.81 o
   0  11   1      111.79      124.70     10.15 o
   1  11   1       45.90       46.65      5.78 o
   1   0   2    18571.38    17843.25    115.92 o
   2   0   2       22.58       20.70      0.91 o
   3   0   2      333.92      335.07      3.60 o
   4   0   2       16.35       16.49      1.10 o
   5   0   2      560.95      541.86      9.38 o
   6   0   2       17.63       23.96      3.59 o
  -6   1   2       57.10       56.43      7.32 o
  -5   1   2      373.29      371.75     10.05 o
  -4   1   2        8.40       10.79      1.43 o
  -3   1   2       18.21       20.84      0.98 o
  -2   1   2      252.68      308.16      3.04 o
  -1   1   2     1755.91     1753.38     13.82 o
   0   1   2     9344.79     8776.46     78.31 o
   1   1   2     1776.97     1747.09     12.47 o
   2   1   2      257.57      317.01      3.22 o
   3   1   2       19.85       22.43      1.02 o
   4   1   2        8.99        9.72      1.03 o
   5   1   2      369.54      365.04      6.45 o
   6   1   2       57.74       60.92      7.56 o
  -6   2   2       31.75       39.43      6.61 o
  -5   2   2       15.77       20.83      2.39 o
  -4   2   2      698.65      701.69     11.09 o
  -3   2   2       16.43       15.06      0.78 o
  -2   2   2      361.12      351.26      3.32 o
  -1   2   2     4577.19     4500.49     45.10 o
   0   2   2      474.00      461.27      4.65 o
   1   2   2     4610.16     4547.28     40.41 o
   2   2   2      364.31      355.35      3.80 o
   3   2   2       16.01       16.20      0.98 o
   4   2   2      698.84      706.31      7.30 o
   5   2   2       15.94       19.43      1.79 o
   6   2   2       31.51       33.29      6.38 o
  -6   3   2       29.23       21.72      5.90 o
  -5   3   2        0.97        1.41      1.47 o
  -4   3   2      109.86      111.16      3.31 o
  -3   3   2       52.83       56.16      1.64 o
  -2   3   2      316.13      323.70      4.32 o
  -1   3   2      239.52      222.51      2.79 o
   0   3   2     4451.80     4393.05     39.21 o
   1   3   2      233.10      221.89      2.83 o
   2   3   2      330.04      341.83      3.73 o
   3   3   2       49.95       58.52      1.63 o
   4   3   2      109.76      108.43      2.54 o
   5   3   2        0.75        4.02      2.04 o
   6   3   2       29.53       33.06      6.61 o
  -6   4   2       37.10       29.75      6.61 o
  -5   4   2       15.14       10.39      2.71 o
  -4   4   2      352.41      343.58      6.23 o
  -3   4   2      165.68      153.57      3.03 o
  -2   4   2      507.17      480.64      7.64 o
  -1   4   2     1112.16     1149.00     11.16 o
   0   4   2       66.72       74.57      1.60 o
   1   4   2     1103.38     1133.66     11.25 o
   2   4   2      512.97      482.79      5.76 o
   3   4   2      168.04      159.85      2.79 o
   4   4   2      345.63      336.08      5.61 o
   5   4   2       14.87       15.35      2.45 o
   6   4   2       36.30       25.26      6.38 o
  -5   5   2       29.17       26.14      3.49 o
  -4   5   2        3.63        7.23      1.35 o
  -3   5   2        2.75        4.36      1.07 o
  -2   5   2       11.63       11.98      0.97 o
  -1   5   2      217.98      235.48      3.62 o
   0   5   2     2872.07     2760.10     25.65 o
   1   5   2      224.45      243.20      3.77 o
   2   5   2        8.99        9.85      1.02 o
   3   5   2        2.40        3.83      1.40 o
   4   5   2        3.69        5.82      1.20 o
   5   5   2       28.37       33.53      2.89 o
  -5   6   2       31.50       31.49      3.75 o
  -4   6   2      112.00      101.68      4.36 o
  -3   6   2       86.09       82.91      2.76 o
  -2   6   2        7.54        8.26      0.82 o
  -1   6   2      646.65      658.19      8.70 o
   0   6   2        0.77       -1.36      0.91 o
   1   6   2      639.78      643.98      8.78 o
   2   6   2        7.63        7.48      0.99 o
   3   6   2       85.58       86.40      2.84 o
   4   6   2      114.13       97.75      5.12 o
   5   6   2       31.66       40.92      3.89 o
  -4   7   2        0.19        1.05      2.00 o
  -3   7   2       49.92       62.09      4.56 o
  -2   7   2      127.00      130.44      7.36 o
  -1   7   2      603.75      614.05     11.50 o
   0   7   2        0.50       -0.02      1.25 o
   1   7   2      604.83      630.72      8.94 o
   2   7   2      129.81      136.85      3.94 o
   3   7   2       49.19       56.66      3.13 o
   4   7   2        0.12       -0.09      1.82 o
  -4   8   2        0.10       -5.31      3.54 o
  -3   8   2      148.48      157.23      6.54 o
  -2   8   2       94.64       92.13      3.88 o
  -1   8   2       45.72       45.39      4.40 o
   0   8   2      117.26      109.96      5.91 o
   1   8   2       50.28       50.23      5.89 o
   2   8   2       96.68      101.49      3.53 o
   3   8   2      148.60      152.45      3.88 o
   4   8   2        0.06        5.19      4.96 o
  -3   9   2       76.45       73.92      7.32 o
  -2   9   2       49.35       44.70      3.30 o
  -1   9   2       21.72       19.25      3.90 o
   0   9   2      242.50      229.47      9.18 o
   1   9   2       21.52       39.19      4.40 o
   2   9   2       50.14       46.96      3.31 o
   3   9   2       74.44       66.35      9.68 o
  -2  10   2       38.11       35.24      4.06 o
  -1  10   2      106.30       99.05      7.06 o
   0  10   2       25.90       26.83      4.24 o
   1  10   2      105.41      101.07      7.23 o
   2  10   2       38.62       33.27      4.00 o
  -2  11   2        1.98        6.38      3.31 o
  -1  11   2        2.51        3.31      4.49 o
   0  11   2       41.00       43.46      8.50 o
   1  11   2        2.32        6.91      3.06 o
   1   0   3     5206.44     5111.35     40.11 o
   2   0   3        0.01        0.59      0.38 o
   3   0   3      226.31      222.73      2.70 o
   4   0   3       86.05       78.39      2.00 o
   5   0   3       92.72       83.68      3.47 o
   6   0   3       38.88       30.61      4.09 o
  -6   1   3       12.30       12.51      4.25 o
  -5   1   3      163.44      153.83      5.17 o
  -4   1   3      428.51      403.07      5.43 o
  -3   1   3      550.69      541.19      5.53 o
  -2   1   3      371.84      393.24      3.72 o
  -1   1   3     9503.47     9297.30     73.55 o
   0   1   3      634.81      587.40      5.60 o
   1   1   3     9369.18     9321.77     73.05 o
   2   1   3      371.51      394.85      3.52 o
   3   1   3      549.62      533.23      5.16 o
   4   1   3      431.28      398.25      5.14 o
   5   1   3      162.63      164.76      4.57 o
   6   1   3       12.71       12.78      3.31 o
  -6   2   3       32.24       28.10      5.90 o
  -5   2   3       17.40       23.46      3.37 o
  -4   2   3      399.58      377.09      9.95 o
  -3   2   3      459.23      456.27      5.00 o
  -2   2   3      704.36      705.43      5.97 o
  -1   2   3      801.81      905.92      8.55 o
   0   2   3     2868.27     2771.41     24.88 o
   1   2   3      811.31      919.73      8.75 o
   2   2   3      689.07      684.70      5.51 o
   3   2   3      460.04      455.98      4.85 o
   4   2   3      396.24      388.74      4.84 o
   5   2   3       17.17       20.39      1.67 o
   6   2   3       30.44       27.86      6.14 o
  -6   3   3       31.97       26.21      6.38 o
  -5   3   3       24.74       20.59      2.41 o
  -4   3   3      697.02      681.25     11.14 o
  -3   3   3      318.21      304.97      3.80 o
  -2   3   3      408.35      469.25      6.24 o
  -1   3   3      865.57      957.06     10.13 o
   0   3   3      216.63      209.85      2.93 o
   1   3   3      886.61      982.46      9.47 o
   2   3   3      423.66      482.62      4.67 o
   3   3   3      313.38      296.62      3.86 o
   4   3   3      697.81      667.54      7.06 o
   5   3   3       23.79       24.95      2.20 o
   6   3   3       31.06       27.15      6.38 o
  -6   4   3       18.65       27.86      6.85 o
  -5   4   3       15.12       18.05      2.45 o
  -4   4   3        4.84        7.97      1.46 o
  -3   4   3       55.06       58.01      2.16 o
  -2   4   3      207.63      222.19      3.37 o
  -1   4   3      382.67      400.46      5.58 o
   0   4   3       76.58       49.48      1.49 o
   1   4   3      389.75      405.61      4.78 o
   2   4   3      196.46      207.51      3.08 o
   3   4   3       54.48       54.62      1.63 o
   4   4   3        4.74        8.62      1.21 o
   5   4   3       15.06       19.18      3.15 o
   6   4   3       18.40       33.06      7.08 o
  -5   5   3       25.07       27.97      3.54 o
  -4   5   3      416.01      410.93      9.41 o
  -3   5   3      233.35      250.81      7.22 o
  -2   5   3      293.04      295.08      3.84 o
  -1   5   3      384.68      423.11      5.45 o
   0   5   3      181.81      188.88      4.53 o
   1   5   3      379.70      414.34      5.98 o
   2   5   3      291.82      288.94      5.00 o
   3   5   3      237.07      247.91      4.22 o
   4   5   3      417.29      398.14      8.84 o
   5   5   3       23.85       22.08      3.18 o
  -5   6   3        3.15        1.91      2.22 o
  -4   6   3       36.35       40.06      2.95 o
  -3   6   3       92.29       86.73      2.84 o
  -2   6   3       22.59       21.61      1.45 o
  -1   6   3        0.35       -0.07      0.78 o
   0   6   3       41.69       27.90      1.57 o
   1   6   3        0.35        0.36      0.81 o
   2   6   3       21.88       22.00      1.13 o
   3   6   3       97.58       91.19      2.91 o
   4   6   3       35.40       34.47      2.92 o
   5   6   3        2.68        1.37      2.09 o
  -4   7   3       41.26       40.39      3.08 o
  -3   7   3      224.74      204.02      6.79 o
  -2   7   3      550.90      533.31      8.27 o
  -1   7   3      251.47      239.24      9.30 o
   0   7   3       23.64       28.35      2.43 o
   1   7   3      243.36      236.68      4.64 o
   2   7   3      550.56      525.86      6.83 o
   3   7   3      224.85      209.17      7.09 o
   4   7   3       41.89       40.64      5.35 o
  -4   8   3       32.60       36.71      6.38 o
  -3   8   3      225.16      215.12     12.99 o
  -2   8   3       74.35       68.91      3.41 o
  -1   8   3       37.19       38.99      4.07 o
   0   8   3      142.40      128.11      4.82 o
   1   8   3       35.90       42.05      3.33 o
   2   8   3       73.21       72.29      3.14 o
   3   8   3      228.10      203.36      5.02 o
   4   8   3       32.77       34.94      7.56 o
  -3   9   3        9.46       12.25      2.86 o
  -2   9   3        4.25        1.43      1.53 o
  -1   9   3      372.93      370.93     11.83 o
   0   9   3      195.78      190.36      8.34 o
   1   9   3      373.06      362.69      9.26 o
   2   9   3        4.26        6.10      1.66 o
   3   9   3        9.28        9.60      2.95 o
  -2  10   3        0.67        0.52      2.36 o
  -1  10   3       57.59       68.08      5.88 o
   0  10   3        0.35        1.85      2.95 o
   1  10   3       57.56       60.85      8.26 o
   2  10   3        0.76        0.90      1.67 o
  -2  11   3       52.54       61.39      6.85 o
  -1  11   3       36.73       36.36      7.56 o
   0  11   3        1.19        7.56      3.34 o
   1  11   3       36.04       36.60      4.98 o
   0   0   4     8658.60     8035.40     95.81 o
   1   0   4     1184.76     1161.54      9.93 o
   2   0   4        0.81        0.25      0.31 o
   3   0   4       66.67       75.98      1.73 o
   4   0   4      217.03      193.48      3.48 o
   5   0   4        6.98        6.57      1.83 o
   6   0   4       27.99       27.23      3.92 o
  -6   1   4       37.99       51.95      6.61 o
  -5   1   4       27.67       33.78      5.67 o
  -4   1   4      403.65      395.30      5.40 o
  -3   1   4      377.86      373.99      3.94 o
  -2   1   4      171.97      182.71      2.90 o
  -1   1   4      856.61      810.95      6.87 o
   0   1   4       75.54       61.12      0.82 o
   1   1   4      864.16      834.10      6.44 o
   2   1   4      168.63      186.14      2.07 o
   3   1   4      389.70      389.96      4.21 o
   4   1   4      403.30      385.89      4.66 o
   5   1   4       27.98       29.92      2.12 o
   6   1   4       37.82       40.51      4.51 o
  -6   2   4       32.95       29.75      6.14 o
  -5   2   4      222.70      217.16      6.14 o
  -4   2   4       31.61       33.67      1.95 o
  -3   2   4      265.63      267.18      3.30 o
  -2   2   4     1732.88     1719.37     15.73 o
  -1   2   4     7594.19     7501.26     66.91 o
   0   2   4    11135.81    10717.58     95.80 o
   1   2   4     7634.13     7647.92     63.02 o
   2   2   4     1705.35     1687.65     13.85 o
   3   2   4      266.67      266.46      3.04 o
   4   2   4       32.04       37.20      1.43 o
   5   2   4      220.52      212.54      5.47 o
   6   2   4       32.87       34.00      6.61 o
  -6   3   4       33.82       40.38      7.32 o
  -5   3   4       94.30       86.34      4.17 o
  -4   3   4       26.45       27.52      1.69 o
  -3   3   4       52.20       51.87      2.02 o
  -2   3   4       97.65      103.60      1.92 o
  -1   3   4      290.82      264.71      3.45 o
   0   3   4      447.79      422.03      4.76 o
   1   3   4      286.69      269.42      3.43 o
   2   3   4      103.55      109.59      2.45 o
   3   3   4       50.88       49.76      1.39 o
   4   3   4       24.41       28.66      1.24 o
   5   3   4       95.08       88.78      3.92 o
   6   3   4       33.25       43.21      7.32 o
  -6   4   4       31.52       45.10      8.03 o
  -5   4   4      164.20      161.69      5.37 o
  -4   4   4      137.99      137.73      5.51 o
  -3   4   4       64.55       55.92      1.84 o
  -2   4   4      167.06      170.47      2.15 o
  -1   4   4      792.13      899.43      9.06 o
   0   4   4       13.33       15.56      0.87 o
   1   4   4      807.42      921.52      9.27 o
   2   4   4      174.13      178.94      2.75 o
   3   4   4       61.17       50.80      1.85 o
   4   4   4      140.05      128.87      2.62 o
   5   4   4      162.20      148.53      4.48 o
   6   4   4       30.83       36.36      7.56 o
  -5   5   4      101.95      101.44     12.75 o
  -4   5   4       72.78       71.05      3.47 o
  -3   5   4      193.77      188.86      4.12 o
  -2   5   4       89.30       90.97      1.76 o
  -1   5   4      530.70      564.32      6.87 o
   0   5   4       38.14       53.85      1.66 o
   1   5   4      530.55      559.06      7.51 o
   2   5   4       88.97       87.92      2.16 o
   3   5   4      198.00      193.20      3.50 o
   4   5   4       71.50       71.97      3.74 o
   5   5   4      101.48       97.21      4.65 o
  -5   6   4       12.08       10.15      3.31 o
  -4   6   4       49.08       44.66      2.39 o
  -3   6   4       27.32       30.72      1.94 o
  -2   6   4      159.99      146.50      2.51 o
  -1   6   4      240.10      250.92      4.32 o
   0   6   4     1634.89     1688.66     17.89 o
   1   6   4      237.46      238.63      4.35 o
   2   6   4      164.17      141.97      2.63 o
   3   6   4       28.74       30.01      2.49 o
   4   6   4       48.68       51.53      3.48 o
   5   6   4       13.26       12.91      2.82 o
  -4   7   4       52.80       54.36      3.51 o
  -3   7   4        7.46       15.50      1.78 o
  -2   7   4      247.38      240.79      4.75 o
  -1   7   4      135.98      122.82      3.42 o
   0   7   4      116.68      112.73      4.24 o
   1   7   4      139.95      129.57      3.28 o
   2   7   4      247.54      242.15      3.95 o
   3   7   4        7.26       11.70      1.55 o
   4   7   4       53.84       51.07      5.14 o
  -4   8   4       66.14       64.83      4.92 o
  -3   8   4       34.47       37.79      3.97 o
  -2   8   4       18.33       17.72      2.11 o
  -1   8   4      264.28      256.11      8.94 o
   0   8   4      150.35      140.38      9.26 o
   1   8   4      269.27      249.83      8.34 o
   2   8   4       19.69       22.60      2.03 o
   3   8   4       35.47       39.61      2.66 o
   4   8   4       65.34       69.09      5.59 o
  -3   9   4       44.11       49.58      4.75 o
  -2   9   4       38.99       39.29      4.37 o
  -1   9   4      127.18      126.51      6.92 o
   0   9   4        5.22        4.87      3.80 o
   1   9   4      128.86      116.41      5.31 o
   2   9   4       37.17       38.58      2.70 o
   3   9   4       43.30       43.59      3.37 o
  -2  10   4       56.39       68.68      8.85 o
  -1  10   4      124.13      130.17      7.79 o
   0  10   4       51.60       51.58      5.42 o
   1  10   4      126.63      126.25      7.49 o
   2  10   4       55.61       64.57      3.82 o
  -2  11   4        1.27        7.32      3.78 o
  -1  11   4        9.59        8.26      5.19 o
   0  11   4       37.05       32.52      4.76 o
   1  11   4        9.24       16.21      4.72 o
   1   0   5      181.70      223.29      2.74 o
   2   0   5       61.80       50.06      1.05 o
   3   0   5        5.43       11.22      1.32 o
   4   0   5      918.28      879.63     11.18 o
   5   0   5        7.60        7.44      1.38 o
   6   0   5       11.10       11.49      2.99 o
  -6   1   5       14.22       10.11      2.92 o
  -5   1   5      131.31      134.67      6.02 o
  -4   1   5      100.03      102.04      2.68 o
  -3   1   5       98.76      111.67      1.76 o
  -2   1   5      624.17      645.89      5.69 o
  -1   1   5     2955.39     2856.79     21.43 o
   0   1   5     1842.53     1838.06     14.52 o
   1   1   5     2942.55     2867.27     24.00 o
   2   1   5      614.99      634.84      7.09 o
   3   1   5       99.73      111.23      1.93 o
   4   1   5      100.40       98.03      2.42 o
   5   1   5      131.71      121.17      3.50 o
   6   1   5       13.04        9.73      2.99 o
  -6   2   5       55.50       52.42      7.56 o
  -5   2   5      120.92      123.29      4.66 o
  -4   2   5      207.87      202.19      3.68 o
  -3   2   5       42.48       47.17      1.22 o
  -2   2   5      566.34      585.88      6.73 o
  -1   2   5     1954.98     2078.48     20.25 o
   0   2   5      367.62      365.95      3.88 o
   1   2   5     1914.25     2037.17     18.70 o
   2   2   5      581.16      604.30      5.73 o
   3   2   5       40.88       44.62      1.19 o
   4   2   5      205.16      197.54      2.97 o
   5   2   5      121.97      124.37      4.13 o
   6   2   5       53.28       52.13      5.34 o
  -6   3   5       31.78       38.01      7.08 o
  -5   3   5      116.06      110.65      4.61 o
  -4   3   5      166.32      162.06      4.06 o
  -3   3   5      603.57      584.04      5.77 o
  -2   3   5      781.32      824.56      7.59 o
  -1   3   5      129.68      130.51      2.45 o
   0   3   5      301.66      242.41      3.40 o
   1   3   5      123.28      119.35      1.82 o
   2   3   5      775.33      825.34      7.92 o
   3   3   5      610.37      596.11      6.22 o
   4   3   5      166.53      167.16      2.91 o
   5   3   5      114.41      111.67      3.51 o
   6   3   5       32.30       33.06      6.85 o
  -6   4   5        1.33        2.13      4.49 o
  -5   4   5       84.25       91.83      4.62 o
  -4   4   5       14.75       15.23      2.20 o
  -3   4   5      184.22      192.72      3.48 o
  -2   4   5       42.96       39.73      1.08 o
  -1   4   5      195.58      174.15      2.87 o
   0   4   5       59.34       59.88      1.53 o
   1   4   5      205.09      184.85      3.48 o
   2   4   5       43.27       37.29      1.17 o
   3   4   5      179.62      187.07      3.37 o
   4   4   5       14.50       11.60      1.77 o
   5   4   5       82.59       87.48      3.78 o
   6   4   5        1.43        1.65      4.49 o
  -5   5   5       58.29       59.00      4.89 o
  -4   5   5        0.55        0.41      1.77 o
  -3   5   5      417.59      390.63      5.91 o
  -2   5   5      409.60      418.06      5.13 o
  -1   5   5      807.20      825.63     10.29 o
   0   5   5       73.38       70.53      1.87 o
   1   5   5      813.63      818.30     10.24 o
   2   5   5      408.05      408.21      5.84 o
   3   5   5      419.06      391.06      5.55 o
   4   5   5        0.51        0.87      1.65 o
   5   5   5       60.45       65.06      4.09 o
  -5   6   5       34.96       30.27      4.13 o
  -4   6   5      107.33      112.22      5.75 o
  -3   6   5      136.63      137.73      3.87 o
  -2   6   5        9.73       12.70      0.89 o
  -1   6   5      173.80      173.04      3.76 o
   0   6   5       21.45       25.73      1.58 o
   1   6   5      167.57      167.09      4.10 o
   2   6   5       11.15       14.31      1.34 o
   3   6   5      135.21      134.73      4.78 o
   4   6   5      110.35      108.07      4.52 o
   5   6   5       35.59       33.83      3.32 o
  -4   7   5        4.56        1.73      1.53 o
  -3   7   5      132.93      136.73      8.62 o
  -2   7   5      419.57      415.31      6.89 o
  -1   7   5       35.13       39.86      2.23 o
   0   7   5      706.53      670.43     12.54 o
   1   7   5       35.05       43.44      2.19 o
   2   7   5      411.19      403.45      7.61 o
   3   7   5      131.75      130.88      3.63 o
   4   7   5        4.69        4.31      1.82 o
   5   7   5       28.12       35.65      4.49 o
  -4   8   5       76.95       82.32      5.19 o
  -3   8   5       17.94       10.44      2.75 o
  -2   8   5       51.63       52.81      3.26 o
  -1   8   5      203.30      206.29      5.87 o
   0   8   5       83.19       78.23      4.10 o
   1   8   5      206.13      210.81      6.50 o
   2   8   5       51.02       54.17      3.74 o
   3   8   5       18.11       18.43      1.96 o
   4   8   5       77.36       87.57      4.63 o
  -3   9   5       15.91       17.50      3.32 o
  -2   9   5      137.87      125.94      6.40 o
  -1   9   5       24.13       28.41      3.91 o
   0   9   5      385.39      381.06      9.36 o
   1   9   5       24.32       24.94      2.99 o
   2   9   5      138.75      132.46      6.51 o
   3   9   5       15.86       20.48      2.50 o
  -3  10   5        4.73        6.14      3.31 o
  -2  10   5       56.84       66.47      5.46 o
  -1  10   5       30.05       30.88      4.36 o
   0  10   5       61.19       48.13      5.31 o
   1  10   5       31.52       33.37      3.53 o
   2  10   5       56.48       61.68      4.49 o
  -2  11   5        6.93        6.14      3.54 o
  -1  11   5       14.10       13.22      5.90 o
   0  11   5       54.13       62.53      6.17 o
   1  11   5       13.98       15.32      8.26 o
   0   0   6     1161.78     1101.80     13.40 o
   1   0   6     6235.15     6152.16     54.47 o
   2   0   6      671.22      704.26      6.22 o
   3   0   6       89.30       88.95      1.74 o
   4   0   6      216.30      206.88      4.55 o
   5   0   6       41.01       43.14      2.64 o
   6   0   6       13.87       15.41      3.25 o
  -6   1   6       10.91       13.42      3.17 o
  -5   1   6      246.88      249.51      5.53 o
  -4   1   6      356.95      329.18      5.95 o
  -3   1   6       75.08       83.69      2.36 o
  -2   1   6     1563.07     1616.54     14.09 o
  -1   1   6     1565.25     1603.98     13.74 o
   0   1   6      163.42      163.27      1.79 o
   1   1   6     1547.44     1604.78     17.35 o
   2   1   6     1553.37     1631.33     14.08 o
   3   1   6       76.36       83.53      1.87 o
   4   1   6      362.65      329.43      4.86 o
   5   1   6      250.34      249.82      5.13 o
   6   1   6       10.65       11.57      3.17 o
  -6   2   6       37.59       38.01      6.14 o
  -5   2   6      183.89      189.27      7.39 o
  -4   2   6      309.21      309.73      4.89 o
  -3   2   6      449.28      463.37      4.80 o
  -2   2   6      322.51      314.90      3.72 o
  -1   2   6     3034.31     3070.90     29.91 o
   0   2   6     9414.54     9028.32     93.18 o
   1   2   6     3002.30     3086.88     27.69 o
   2   2   6      311.39      302.77      4.31 o
   3   2   6      450.09      460.94      5.31 o
   4   2   6      307.59      301.57      4.27 o
   5   2   6      181.36      173.65      4.23 o
   6   2   6       36.86       40.53      4.91 o
  -6   3   6       12.74        7.08      4.72 o
  -5   3   6       41.39       41.83      3.68 o
  -4   3   6        5.34        8.85      1.26 o
  -3   3   6       58.67       56.68      1.30 o
  -2   3   6      509.52      530.89      5.72 o
  -1   3   6     1093.28     1100.91     11.47 o
   0   3   6     2676.66     2848.62     34.34 o
   1   3   6     1071.08     1085.59      9.30 o
   2   3   6      519.74      535.62      6.07 o
   3   3   6       56.63       54.50      1.63 o
   4   3   6        4.47        9.11      1.12 o
   5   3   6       39.46       40.67      2.50 o
   6   3   6       12.74       15.58      5.19 o
  -6   4   6       10.15       16.29      5.67 o
  -5   4   6       73.87       74.20      4.02 o
  -4   4   6      149.21      148.13      5.43 o
  -3   4   6      239.48      235.44      3.79 o
  -2   4   6      546.63      559.70      8.76 o
  -1   4   6      811.13      825.97      9.24 o
   0   4   6     1256.52     1374.73     15.93 o
   1   4   6      812.92      828.58      7.94 o
   2   4   6      551.53      565.02      6.77 o
   3   4   6      243.91      233.30      3.61 o
   4   4   6      149.24      142.51      4.22 o
   5   4   6       73.69       73.12      3.42 o
   6   4   6        9.60       10.86      5.19 o
  -5   5   6       25.42       24.80      2.78 o
  -4   5   6       12.35       14.72      2.99 o
  -3   5   6       71.48       71.43      2.30 o
  -2   5   6      144.50      149.64      2.17 o
  -1   5   6      360.46      342.24      4.75 o
   0   5   6     1342.08     1336.43     14.41 o
   1   5   6      378.39      359.35      5.34 o
   2   5   6      148.34      151.85      2.59 o
   3   5   6       73.06       75.39      2.43 o
   4   5   6       12.13       13.58      2.22 o
   5   5   6       24.43       19.41      2.67 o
  -5   6   6       49.62       45.39      4.58 o
  -4   6   6       18.07       18.49      2.27 o
  -3   6   6      116.05      111.98      3.03 o
  -2   6   6       28.41       35.74      1.19 o
  -1   6   6      274.27      279.06      5.18 o
   0   6   6     1252.99     1267.05     15.37 o
   1   6   6      270.05      278.03      4.80 o
   2   6   6       30.97       36.37      2.23 o
   3   6   6      116.97      110.67      3.67 o
   4   6   6       19.55       20.92      2.55 o
   5   6   6       50.72       51.69      4.85 o
  -4   7   6       16.23       19.91      2.43 o
  -3   7   6       73.36       77.03      5.31 o
  -2   7   6        8.87       15.28      1.84 o
  -1   7   6      213.16      223.16      7.50 o
   0   7   6      146.36      147.59      4.85 o
   1   7   6      215.78      225.38      4.48 o
   2   7   6        8.06       12.00      1.51 o
   3   7   6       73.16       69.60      3.63 o
   4   7   6       17.78       19.07      2.51 o
   5   7   6        6.56        3.40      4.25 o
  -4   8   6        1.05        1.96      2.57 o
  -3   8   6      111.90      103.14      5.86 o
  -2   8   6      348.41      326.31      7.69 o
  -1   8   6       10.75       12.09      2.20 o
   0   8   6      417.95      412.68      9.44 o
   1   8   6       11.72       15.78      2.45 o
   2   8   6      355.02      345.97     14.37 o
   3   8   6      111.30      112.35      3.92 o
   4   8   6        1.04        3.52      1.91 o
  -3   9   6       10.76       11.22      3.00 o
  -2   9   6       45.01       44.98      4.32 o
  -1   9   6       35.05       44.75      5.65 o
   0   9   6        2.71        6.13      2.05 o
   1   9   6       34.82       37.51      3.48 o
   2   9   6       46.49       48.05      5.37 o
   3   9   6        9.56        9.42      3.40 o
  -3  10   6        2.33        8.74      3.78 o
  -2  10   6       29.22       32.82      4.19 o
  -1  10   6       26.79       25.51      3.97 o
   0  10   6       40.60       35.89      3.51 o
   1  10   6       25.18       28.27      3.34 o
   2  10   6       28.47       31.11      3.49 o
   3  10   6        2.60        7.56      4.72 o
  -2  11   6       26.86       32.11      5.43 o
  -1  11   6       13.43       18.84      3.74 o
   0  11   6        0.28        8.63      4.49 o
   1  11   6       13.50       15.10      3.73 o
   1   0   7       16.13       11.32      0.65 o
   2   0   7     1719.95     1843.57     15.02 o
   3   0   7      569.72      593.47      6.10 o
   4   0   7        9.86       13.03      1.34 o
   5   0   7       23.95       20.27      2.05 o
   6   0   7        7.85        9.05      2.92 o
  -6   1   7       33.43       37.12      4.34 o
  -5   1   7       26.60       26.97      2.21 o
  -4   1   7      100.01       86.65      2.79 o
  -3   1   7     2137.28     2214.08     18.06 o
  -2   1   7     1308.08     1313.58     12.32 o
  -1   1   7      810.34      770.27      8.29 o
   0   1   7     2812.60     2670.30     20.99 o
   1   1   7      785.89      725.25      8.59 o
   2   1   7     1295.38     1301.99     11.52 o
   3   1   7     2124.62     2189.21     19.19 o
   4   1   7      102.32       92.21      2.36 o
   5   1   7       26.81       20.99      2.16 o
   6   1   7       33.72       36.68      4.50 o
  -6   2   7       10.28       11.10      4.49 o
  -5   2   7       83.31       93.63      5.61 o
  -4   2   7       36.30       34.75      1.76 o
  -3   2   7      169.72      166.78      2.41 o
  -2   2   7      538.49      576.14      6.10 o
  -1   2   7      304.73      288.05      3.02 o
   0   2   7       60.66       58.18      1.08 o
   1   2   7      304.94      286.71      3.30 o
   2   2   7      524.32      557.62      6.48 o
   3   2   7      165.49      154.17      2.52 o
   4   2   7       37.38       39.38      1.63 o
   5   2   7       81.72       88.26      3.29 o
   6   2   7        9.39       15.02      2.94 o
  -6   3   7       14.86       16.76      5.67 o
  -5   3   7       34.10       33.96      3.01 o
  -4   3   7      531.29      516.97      8.25 o
  -3   3   7      322.26      326.63      3.90 o
  -2   3   7      264.17      257.53      3.44 o
  -1   3   7     1728.07     1786.91     20.00 o
   0   3   7        2.37        7.02      0.63 o
   1   3   7     1741.97     1814.88     14.83 o
   2   3   7      250.28      239.55      3.73 o
   3   3   7      318.68      316.94      4.56 o
   4   3   7      532.73      516.37      7.91 o
   5   3   7       33.29       34.81      2.38 o
   6   3   7       14.58       19.48      3.90 o
  -6   4   7       21.54       22.90      6.61 o
  -5   4   7        4.95        9.29      2.06 o
  -4   4   7       58.11       54.80      4.07 o
  -3   4   7       24.57       24.90      1.02 o
  -2   4   7      667.43      705.61      7.92 o
  -1   4   7      286.21      309.43      4.30 o
   0   4   7       30.87       25.33      1.46 o
   1   4   7      281.22      308.18      3.76 o
   2   4   7      648.05      693.87      7.34 o
   3   4   7       24.35       26.84      1.70 o
   4   4   7       58.45       58.77      4.12 o
   5   4   7        5.30        9.69      2.19 o
   6   4   7       21.18       23.87      2.98 o
  -5   5   7       56.31       57.07      3.86 o
  -4   5   7      361.80      371.55      8.29 o
  -3   5   7       33.43       30.31      2.24 o
  -2   5   7      653.40      643.84      7.39 o
  -1   5   7      102.68      111.14      2.60 o
   0   5   7      169.86      194.36      3.40 o
   1   5   7       99.62      106.22      2.97 o
   2   5   7      666.13      656.87      9.73 o
   3   5   7       32.19       31.13      1.61 o
   4   5   7      365.83      350.53      8.36 o
   5   5   7       55.47       52.18      3.81 o
  -5   6   7        5.61        8.43      5.08 o
  -4   6   7       39.74       34.38      5.25 o
  -3   6   7      263.67      254.39      4.87 o
  -2   6   7      129.92      125.30      2.15 o
  -1   6   7      230.01      209.95      3.85 o
   0   6   7      795.12      748.53     13.20 o
   1   6   7      228.10      205.82      4.85 o
   2   6   7      132.11      123.81      3.47 o
   3   6   7      269.29      253.92      4.95 o
   4   6   7       39.90       36.82      3.11 o
   5   6   7        6.16        8.02      3.12 o
  -4   7   7       32.61       32.23      3.09 o
  -3   7   7      221.58      216.56      7.91 o
  -2   7   7      180.61      175.88      3.19 o
  -1   7   7      527.45      551.95      7.87 o
   0   7   7        0.27        0.73      1.39 o
   1   7   7      519.94      540.63      8.07 o
   2   7   7      182.38      171.64      5.60 o
   3   7   7      218.31      201.95      8.70 o
   4   7   7       31.68       32.12      3.05 o
   5   7   7       47.90       56.90      5.55 o
  -4   8   7       26.79       26.83      4.02 o
  -3   8   7       64.94       66.12      5.37 o
  -2   8   7        6.39        8.63      2.09 o
  -1   8   7       99.44      104.14      4.35 o
   0   8   7       20.06       24.50      2.73 o
   1   8   7       97.99      103.08      4.73 o
   2   8   7        7.00        8.31      2.07 o
   3   8   7       63.86       69.52      3.08 o
   4   8   7       27.72       23.57      3.63 o
  -3   9   7       22.91       33.07      4.11 o
  -2   9   7        0.83        6.20      2.61 o
  -1   9   7      167.48      161.88      4.60 o
   0   9   7       81.62       76.77      4.54 o
   1   9   7      169.95      167.73      6.09 o
   2   9   7        1.00        3.09      1.84 o
   3   9   7       23.02       26.98      2.39 o
  -3  10   7       42.53       47.22      6.14 o
  -2  10   7       31.12       29.60      4.08 o
  -1  10   7        9.04       13.32      2.47 o
   0  10   7        0.95        1.93      2.27 o
   1  10   7        8.67       10.54      3.69 o
   2  10   7       31.42       34.67      5.67 o
   3  10   7       41.68       41.79      7.32 o
  -2  11   7       36.04       40.61      6.14 o
  -1  11   7       22.73       17.53      3.74 o
   0  11   7        2.07        3.07      2.82 o
   1  11   7       22.30       28.40      3.43 o
   2  11   7       36.33       45.33      7.32 o
   0   0   8    26249.44    22811.70    389.74 o
   1   0   8     2990.71     2674.30     25.84 o
   2   0   8      296.12      312.54      3.25 o
   3   0   8       84.13      100.36      2.17 o
   4   0   8       80.23       82.89      2.50 o
   5   0   8       49.13       41.22      2.63 o
   6   0   8        0.05       -1.89      2.36 o
  -6   1   8       16.32       27.63      5.67 o
  -5   1   8       77.18       82.30      3.30 o
  -4   1   8      186.70      170.42      3.60 o
  -3   1   8      182.82      197.01      2.91 o
  -2   1   8      403.35      441.35      4.47 o
  -1   1   8     2926.12     2888.76     23.00 o
   0   1   8        8.12        4.02      0.60 o
   1   1   8     2914.46     2922.22     28.20 o
   2   1   8      405.91      445.53      5.31 o
   3   1   8      185.60      200.49      2.64 o
   4   1   8      188.98      176.55      3.30 o
   5   1   8       77.71       73.95      3.88 o
   6   1   8       17.11       16.58      6.14 o
  -6   2   8       27.40       25.97      5.67 o
  -5   2   8       49.20       51.62      5.08 o
  -4   2   8      156.26      160.33      3.74 o
  -3   2   8      326.76      322.05      4.15 o
  -2   2   8      661.44      680.48      6.63 o
  -1   2   8      420.03      407.01      3.81 o
   0   2   8     2619.49     2599.47     20.61 o
   1   2   8      415.38      408.67      5.23 o
   2   2   8      647.24      675.25      7.60 o
   3   2   8      321.04      313.71      5.39 o
   4   2   8      158.53      150.91      2.97 o
   5   2   8       49.12       54.04      2.88 o
   6   2   8       27.04       29.33      3.39 o
  -6   3   8       49.00       59.97      8.50 o
  -5   3   8      119.03      115.73      6.15 o
  -4   3   8       64.25       72.29      2.66 o
  -3   3   8      458.77      445.98      5.61 o
  -2   3   8      124.23      143.71      3.45 o
  -1   3   8      234.06      229.35      2.95 o
   0   3   8      808.01      707.61      7.23 o
   1   3   8      236.48      232.40      3.06 o
   2   3   8      121.93      141.12      5.84 o
   3   3   8      454.66      442.21      5.76 o
   4   3   8       65.34       71.98      2.85 o
   5   3   8      121.41      115.19      3.62 o
   6   3   8       47.88       47.74      4.24 o
  -6   4   8       22.46       23.38      6.61 o
  -5   4   8       31.69       28.78      2.87 o
  -4   4   8      315.45      310.29      7.31 o
  -3   4   8        3.54        3.66      0.69 o
  -2   4   8     1547.37     1573.99     16.26 o
  -1   4   8     1123.24     1217.02     13.07 o
   0   4   8     2317.06     2524.96     25.24 o
   1   4   8     1129.35     1222.25     11.26 o
   2   4   8     1555.21     1567.94     15.04 o
   3   4   8        3.27        3.02      1.33 o
   4   4   8      315.22      312.80      6.65 o
   5   4   8       31.32       29.60      2.76 o
   6   4   8       22.23       23.71      5.90 o
  -5   5   8        8.85        9.97      2.20 o
  -4   5   8      155.09      156.26      5.01 o
  -3   5   8       28.31       25.07      2.52 o
  -2   5   8      120.49      109.56      2.41 o
  -1   5   8      182.82      194.39      4.22 o
   0   5   8      175.88      129.78      3.30 o
   1   5   8      181.40      189.46      4.11 o
   2   5   8      117.74      110.32      2.19 o
   3   5   8       29.26       24.88      1.90 o
   4   5   8      154.79      155.42      5.21 o
   5   5   8        8.81       11.59      2.33 o
  -5   6   8        0.97        1.26      2.60 o
  -4   6   8       76.88       72.84      3.81 o
  -3   6   8       38.74       43.73      2.64 o
  -2   6   8      108.63      110.21      1.99 o
  -1   6   8      339.53      320.64      5.17 o
   0   6   8        9.80       10.80      1.73 o
   1   6   8      342.58      334.33      7.02 o
   2   6   8      105.44      108.06      4.77 o
   3   6   8       40.22       45.26      3.08 o
   4   6   8       77.27       69.44      4.11 o
   5   6   8        1.09        2.79      2.02 o
  -4   7   8       35.25       37.20      3.04 o
  -3   7   8        3.02        4.22      2.16 o
  -2   7   8      178.81      174.57      3.17 o
  -1   7   8       49.77       48.58      2.25 o
   0   7   8      263.07      255.21      6.69 o
   1   7   8       48.70       51.03      4.60 o
   2   7   8      180.12      168.90      4.46 o
   3   7   8        2.54        3.15      1.66 o
   4   7   8       35.82       40.63      3.36 o
  -4   8   8       37.06       40.45      4.63 o
  -3   8   8       26.79       35.93      4.19 o
  -2   8   8       57.30       43.78      4.19 o
  -1   8   8      781.42      763.40     11.96 o
   0   8   8       63.28       58.34      4.01 o
   1   8   8      787.46      752.48     14.60 o
   2   8   8       58.98       46.89      3.54 o
   3   8   8       27.85       29.84      2.87 o
   4   8   8       36.33       29.62      3.15 o
  -3   9   8       95.66      102.90      6.25 o
  -2   9   8       12.93       14.70      3.12 o
  -1   9   8       26.91       30.26      2.74 o
   0   9   8      159.21      172.45      5.96 o
   1   9   8       27.59       26.40      4.39 o
   2   9   8       12.59       12.17      2.48 o
   3   9   8       93.34       96.39      4.70 o
  -3  10   8       17.19       13.69      4.25 o
  -2  10   8        8.53       11.33      5.43 o
  -1  10   8       36.85       38.47      4.36 o
   0  10   8        9.47        4.91      2.57 o
   1  10   8       39.61       51.78      4.77 o
   2  10   8        8.34        8.99      2.40 o
   3  10   8       16.91       14.46      2.79 o
  -1  11   8        3.06        3.97      2.89 o
   0  11   8        5.50        8.31      4.01 o
   1  11   8        3.33        7.38      2.48 o
   1   0   9     1185.69     1414.97     13.12 o
   2   0   9       26.40       39.05      1.43 o
   3   0   9      900.94      984.92     10.05 o
   4   0   9      106.84      104.50      3.36 o
   5   0   9        8.50       13.88      1.81 o
   6   0   9        6.88       10.96      3.54 o
  -6   1   9        6.32        6.14      4.01 o
  -5   1   9       40.79       44.40      2.70 o
  -4   1   9       19.27       21.61      1.95 o
  -3   1   9      137.51      136.19      2.28 o
  -2   1   9     1719.11     1882.12     15.19 o
  -1   1   9     1577.02     1570.42     15.63 o
   0   1   9      737.19      755.25      6.88 o
   1   1   9     1558.13     1580.87     17.19 o
   2   1   9     1700.19     1869.15     17.43 o
   3   1   9      135.39      131.60      2.26 o
   4   1   9       19.62       21.40      1.40 o
   5   1   9       42.20       39.95      2.58 o
   6   1   9        6.77        6.43      2.92 o
  -6   2   9       31.33       41.32      6.38 o
  -5   2   9       22.29       21.14      3.42 o
  -4   2   9      177.00      186.51      4.93 o
  -3   2   9       39.69       50.21      1.81 o
  -2   2   9      290.62      300.06      3.84 o
  -1   2   9      558.07      475.43      4.40 o
   0   2   9     1833.46     1973.71     15.85 o
   1   2   9      552.58      474.28      6.15 o
   2   2   9      298.92      308.69      6.17 o
   3   2   9       37.07       50.04      1.95 o
   4   2   9      178.71      174.44      3.24 o
   5   2   9       22.16       26.61      2.14 o
   6   2   9       30.27       39.58      3.77 o
  -6   3   9       20.48       29.51      5.67 o
  -5   3   9       61.83       69.74      5.58 o
  -4   3   9      205.06      201.36      4.38 o
  -3   3   9      228.28      240.63      3.95 o
  -2   3   9      465.12      481.28      5.86 o
  -1   3   9      930.13      927.11      9.76 o
   0   3   9      825.73      802.40      7.98 o
   1   3   9      913.72      913.26      9.15 o
   2   3   9      460.68      490.21      6.70 o
   3   3   9      239.32      251.28      4.05 o
   4   3   9      203.60      193.45      4.30 o
   5   3   9       62.22       57.42      2.97 o
   6   3   9       20.42       22.29      4.15 o
  -5   4   9       56.59       65.18      5.74 o
  -4   4   9      177.54      180.77      6.60 o
  -3   4   9      139.28      144.45      3.74 o
  -2   4   9      362.45      354.50      4.65 o
  -1   4   9      447.60      492.26      9.00 o
   0   4   9      384.45      386.17      6.46 o
   1   4   9      432.11      482.09      7.46 o
   2   4   9      355.96      340.57      4.60 o
   3   4   9      136.23      144.68      3.38 o
   4   4   9      177.06      185.30      4.92 o
   5   4   9       56.97       59.05      3.54 o
  -5   5   9       48.97       61.08      5.03 o
  -4   5   9       55.08       57.68      3.37 o
  -3   5   9      622.50      592.96      7.64 o
  -2   5   9       42.96       40.45      1.68 o
  -1   5   9      210.03      218.27      4.35 o
   0   5   9       37.48       46.65      2.04 o
   1   5   9      208.76      221.76      4.56 o
   2   5   9       40.20       41.37      1.59 o
   3   5   9      620.88      597.40      8.66 o
   4   5   9       55.08       50.14      3.47 o
   5   5   9       49.25       55.49      4.73 o
  -5   6   9       21.79       24.11      2.83 o
  -4   6   9       70.14       66.02      3.64 o
  -3   6   9      226.26      207.20      5.48 o
  -2   6   9      349.33      344.23      5.87 o
  -1   6   9      179.69      168.66      3.45 o
   0   6   9      295.52      290.91      6.76 o
   1   6   9      183.78      165.39      4.81 o
   2   6   9      350.45      352.18      6.56 o
   3   6   9      225.51      205.66      5.85 o
   4   6   9       71.73       70.17      4.18 o
   5   6   9       21.38       21.18      2.83 o
  -4   7   9        7.57        8.13      2.88 o
  -3   7   9        0.11       -0.11      1.25 o
  -2   7   9      318.23      306.20      7.41 o
  -1   7   9      502.30      480.52      8.20 o
   0   7   9      252.46      250.69      6.58 o
   1   7   9      498.60      468.23     10.16 o
   2   7   9      310.08      300.38      6.26 o
   3   7   9        0.25       -1.09      1.45 o
   4   7   9        7.98        6.62      2.02 o
   5   7   9       15.06        8.50      3.54 o
  -4   8   9       92.98       98.07      6.33 o
  -3   8   9        5.58        8.84      2.83 o
  -2   8   9       27.27       28.43      3.58 o
  -1   8   9       27.50       31.02      2.76 o
   0   8   9      124.69      114.69      4.71 o
   1   8   9       28.69       34.43      4.85 o
   2   8   9       28.83       24.97      2.18 o
   3   8   9        6.54        5.36      2.21 o
   4   8   9       92.45       97.28      5.45 o
  -3   9   9       22.69       16.76      3.69 o
  -2   9   9       33.07       36.38      4.36 o
  -1   9   9       24.25       19.66      2.12 o
   0   9   9       90.38       88.90      4.69 o
   1   9   9       25.55       20.94      2.81 o
   2   9   9       33.72       42.26      5.34 o
   3   9   9       22.62       21.33      2.28 o
  -3  10   9       19.38       21.96      4.96 o
  -2  10   9       12.21       14.36      5.43 o
  -1  10   9        8.18        5.95      2.72 o
   0  10   9       16.69       17.09      4.20 o
   1  10   9        8.83        9.11      2.41 o
   2  10   9       11.54       13.36      2.68 o
   3  10   9       19.14       17.00      3.54 o
  -1  11   9       11.89       18.18      4.72 o
   0  11   9       96.60      104.50      5.90 o
   1  11   9       12.13       21.20      3.26 o
   0   0  10      357.06      348.31      5.81 o
   1   0  10       75.24       68.24      1.42 o
   2   0  10       30.75       42.47      1.29 o
   3   0  10       50.89       50.17      1.43 o
   4   0  10      234.99      216.99      4.21 o
   5   0  10       86.26       88.74      3.96 o
   6   0  10        5.04        6.03      2.99 o
  -6   1  10       17.56       18.18      5.19 o
  -5   1  10       50.81       47.51      2.79 o
  -4   1  10      106.50       98.59      3.62 o
  -3   1  10      167.51      178.56      3.14 o
  -2   1  10      368.54      383.51      3.78 o
  -1   1  10      419.44      458.93      4.60 o
   0   1  10        1.85        2.02      0.48 o
   1   1  10      421.80      460.47      5.76 o
   2   1  10      377.96      400.70      4.53 o
   3   1  10      168.47      176.20      2.80 o
   4   1  10      101.57       94.21      2.67 o
   5   1  10       51.82       50.55      2.95 o
   6   1  10       17.62       16.26      3.73 o
  -6   2  10       29.56       41.08      6.61 o
  -5   2  10       66.46       69.98      5.33 o
  -4   2  10       31.96       31.96      1.78 o
  -3   2  10       24.62       25.45      1.99 o
  -2   2  10      209.72      210.56      2.99 o
  -1   2  10      678.10      688.32      6.17 o
   0   2  10     2397.46     2501.85     21.25 o
   1   2  10      685.41      709.36      8.39 o
   2   2  10      201.80      205.44      3.40 o
   3   2  10       24.75       30.74      1.62 o
   4   2  10       31.97       31.78      1.53 o
   5   2  10       64.15       60.05      2.94 o
   6   2  10       29.62       30.51      3.58 o
  -6   3  10        3.22        1.18      3.78 o
  -5   3  10       21.56       26.41      3.83 o
  -4   3  10      246.75      238.94      5.91 o
  -3   3  10       50.29       48.14      1.75 o
  -2   3  10     1004.21      981.04     10.68 o
  -1   3  10      360.16      404.81      5.44 o
   0   3  10     7061.67     7346.71     65.06 o
   1   3  10      341.87      384.01      4.93 o
   2   3  10     1004.96      976.00     11.95 o
   3   3  10       52.08       47.94      1.85 o
   4   3  10      246.96      235.64      5.49 o
   5   3  10       21.06       27.04      2.57 o
   6   3  10        3.55        2.38      2.28 o
  -5   4  10      120.38      135.92      6.86 o
  -4   4  10       32.33       31.42      3.89 o
  -3   4  10      546.05      533.08      7.12 o
  -2   4  10      184.63      163.03      3.43 o
  -1   4  10     1971.34     2084.79     22.77 o
   0   4  10      180.55      200.63      6.29 o
   1   4  10     1960.80     2047.01     18.24 o
   2   4  10      183.39      161.41      4.35 o
   3   4  10      545.68      528.58      7.80 o
   4   4  10       32.65       33.28      2.59 o
   5   4  10      123.66      130.28      4.60 o
  -5   5  10        9.50       12.23      2.60 o
  -4   5  10       12.91       13.92      2.09 o
  -3   5  10       17.74       22.49      1.86 o
  -2   5  10       24.20       24.44      1.70 o
  -1   5  10      274.62      282.58      6.70 o
   0   5  10        1.10       -0.46      0.63 o
   1   5  10      276.99      270.33      4.45 o
   2   5  10       24.48       25.16      1.29 o
   3   5  10       16.36       17.48      1.60 o
   4   5  10       13.45       17.65      2.15 o
   5   5  10        8.81        8.16      2.25 o
  -5   6  10       75.69       83.07      6.52 o
  -4   6  10       11.68       10.57      2.02 o
  -3   6  10      190.00      188.99      5.37 o
  -2   6  10       48.80       51.52      2.45 o
  -1   6  10      125.60      130.44      2.99 o
   0   6  10      778.84      783.19     11.33 o
   1   6  10      126.14      130.65      4.96 o
   2   6  10       48.12       49.73      2.48 o
   3   6  10      190.44      183.61      5.53 o
   4   6  10       11.63        8.87      2.22 o
   5   6  10       76.28       75.08      4.72 o
  -4   7  10       68.74       70.33      5.76 o
  -3   7  10      116.17      115.63      6.42 o
  -2   7  10       49.40       56.01      4.34 o
  -1   7  10      229.43      240.26      5.31 o
   0   7  10       19.69       19.79      2.26 o
   1   7  10      235.60      250.53      7.73 o
   2   7  10       47.00       48.47      4.06 o
   3   7  10      116.94       99.92      4.40 o
   4   7  10       69.25       71.05      4.31 o
  -4   8  10        7.75        9.46      3.00 o
  -3   8  10       55.22       58.16      8.85 o
  -2   8  10      140.26      121.50      6.42 o
  -1   8  10      157.30      141.82      4.14 o
   0   8  10      743.08      704.15     13.77 o
   1   8  10      157.84      131.02      5.18 o
   2   8  10      143.91      151.35      5.56 o
   3   8  10       54.63       58.92      3.79 o
   4   8  10        7.64       10.56      3.42 o
  -3   9  10        5.50        1.32      5.43 o
  -2   9  10       46.77       50.76      4.98 o
  -1   9  10       17.88       16.82      2.07 o
   0   9  10       11.17       12.00      3.02 o
   1   9  10       17.84       19.22      2.77 o
   2   9  10       46.12       55.79      5.61 o
   3   9  10        5.43        2.84      1.62 o
  -3  10  10       10.29       14.17      4.49 o
  -2  10  10       34.87       35.70      6.49 o
  -1  10  10        1.32        5.82      4.96 o
   0  10  10        3.26        4.32      2.11 o
   1  10  10        1.17        4.30      2.04 o
   2  10  10       35.00       32.21      3.64 o
  -1  11  10       23.02       17.94      4.96 o
   0  11  10        0.98        7.56      4.72 o
   1  11  10       24.35       28.68      3.59 o
   1   0  11      155.13      212.90      2.76 o
   2   0  11      214.85      221.24      5.58 o
   3   0  11      135.00      128.02      2.21 o
   4   0  11        8.08       10.12      1.28 o
   5   0  11       20.43       20.74      2.41 o
   6   0  11       12.96       15.58      4.96 o
  -6   1  11       45.31       61.63      8.03 o
  -5   1  11       41.19       34.16      2.88 o
  -4   1  11      111.64      105.57      2.97 o
  -3   1  11      236.52      252.32      3.44 o
  -2   1  11     2069.62     2089.34     17.11 o
  -1   1  11      187.74      220.57      4.16 o
   0   1  11      925.84      782.39      9.32 o
   1   1  11      191.00      225.26      4.06 o
   2   1  11     2052.03     2088.12     19.42 o
   3   1  11      234.84      256.54      3.57 o
   4   1  11      112.50      107.56      2.90 o
   5   1  11       40.01       35.05      2.50 o
   6   1  11       45.04       49.84      5.33 o
  -6   2  11        4.38       13.46      4.72 o
  -5   2  11        9.81        9.44      2.84 o
  -4   2  11      150.08      140.11      3.89 o
  -3   2  11        6.00        7.17      0.96 o
  -2   2  11      224.50      214.20      3.33 o
  -1   2  11      118.39      125.85      2.10 o
   0   2  11      944.89      932.36      9.19 o
   1   2  11      113.13      122.29      2.04 o
   2   2  11      214.85      202.04      5.08 o
   3   2  11        7.20       11.64      1.90 o
   4   2  11      152.98      139.69      3.03 o
   5   2  11        9.11       11.38      1.67 o
   6   2  11        4.10        9.87      3.22 o
  -6   3  11        6.24        4.49      4.25 o
  -5   3  11       67.42       72.78      5.67 o
  -4   3  11       62.11       59.80      3.16 o
  -3   3  11      351.28      324.65      6.13 o
  -2   3  11      252.79      246.12      4.18 o
  -1   3  11      219.53      224.55      3.89 o
   0   3  11     1294.86     1412.17     13.57 o
   1   3  11      216.85      231.30      4.71 o
   2   3  11      246.84      242.02      9.30 o
   3   3  11      355.85      324.41      5.55 o
   4   3  11       63.75       61.54      3.04 o
   5   3  11       66.65       66.89      3.67 o
   6   3  11        6.49       11.32      2.60 o
  -5   4  11       98.34      106.68      6.58 o
  -4   4  11        2.70        5.44      1.63 o
  -3   4  11       83.56       89.96      2.33 o
  -2   4  11       89.26       89.61      2.15 o
  -1   4  11      140.91      126.32      2.26 o
   0   4  11     1260.43     1286.58     11.56 o
   1   4  11      137.71      122.32      2.18 o
   2   4  11       88.32       84.48      3.06 o
   3   4  11       81.67       88.36      2.72 o
   4   4  11        2.60        6.33      1.61 o
   5   4  11       99.01      104.14      4.49 o
  -5   5  11       64.48       76.52      7.91 o
  -4   5  11      169.90      185.49      5.52 o
  -3   5  11      530.52      526.86      7.14 o
  -2   5  11      464.00      462.01      7.22 o
  -1   5  11      436.39      448.30      7.34 o
   0   5  11        3.88        1.73      0.83 o
   1   5  11      434.59      462.95      8.22 o
   2   5  11      465.12      458.22      6.01 o
   3   5  11      525.96      523.47      7.97 o
   4   5  11      170.94      181.70      5.19 o
   5   5  11       64.36       69.07      4.47 o
  -5   6  11        6.52        8.15      3.10 o
  -4   6  11       48.04       48.07      3.37 o
  -3   6  11      210.53      220.97      6.45 o
  -2   6  11      116.29      117.84      2.51 o
  -1   6  11      393.66      365.87      6.67 o
   0   6  11       31.79       35.12      2.01 o
   1   6  11      394.06      369.70      5.80 o
   2   6  11      114.76      119.67      3.94 o
   3   6  11      214.76      232.90     13.93 o
   4   6  11       47.79       45.52      3.54 o
   5   6  11        6.99        8.89      2.72 o
  -4   7  11       29.29       30.55      4.19 o
  -3   7  11       75.10       69.10      3.45 o
  -2   7  11      133.88      123.31      4.91 o
  -1   7  11       12.76       14.78      1.74 o
   0   7  11      193.84      186.02      5.63 o
   1   7  11       13.70       16.58      2.27 o
   2   7  11      135.88      118.20      4.06 o
   3   7  11       72.80       61.50      3.62 o
   4   7  11       29.04       28.75      3.08 o
  -4   8  11       38.68       47.42      5.20 o
  -3   8  11       32.49       39.89      6.97 o
  -2   8  11       10.52       12.77      4.01 o
  -1   8  11       69.17       81.16      4.02 o
   0   8  11        9.79       13.79      2.76 o
   1   8  11       69.30       76.87      7.15 o
   2   8  11       10.46       12.67      2.34 o
   3   8  11       32.55       26.94      2.74 o
   4   8  11       39.85       42.33      4.19 o
  -3   9  11       21.90       25.81      5.31 o
  -2   9  11       26.74       28.14      3.91 o
  -1   9  11       39.37       44.84      2.92 o
   0   9  11       50.35       56.14      4.01 o
   1   9  11       38.76       41.73      6.08 o
   2   9  11       26.50       28.34      3.17 o
   3   9  11       21.53       24.53      3.11 o
  -2  10  11       11.90       16.82      3.79 o
  -1  10  11        8.24       10.50      3.31 o
   0  10  11        2.29        1.37      1.98 o
   1  10  11        7.70        9.88      3.18 o
   2  10  11       11.78       16.85      2.94 o
  -1  11  11       19.60       12.04      4.49 o
   0  11  11        0.19       -0.71      3.54 o
   1  11  11       20.29       23.36      3.51 o
   0   0  12      793.35      842.67     12.85 o
   1   0  12       12.33       28.60      1.25 o
   2   0  12     1333.04     1516.34     14.42 o
   3   0  12      114.12      138.26      2.72 o
   4   0  12       54.23       60.28      2.32 o
   5   0  12        7.30        7.53      2.05 o
   6   0  12        2.04       -0.47      3.78 o
  -6   1  12        1.29       -1.18      3.78 o
  -5   1  12       56.69       56.82      3.10 o
  -4   1  12       80.74       82.40      3.87 o
  -3   1  12      166.34      160.81      2.24 o
  -2   1  12      524.61      519.86      5.11 o
  -1   1  12      967.72      895.90      8.29 o
   0   1  12       18.07       16.78      1.20 o
   1   1  12      960.05      878.60     10.38 o
   2   1  12      533.38      542.67      5.86 o
   3   1  12      163.94      160.28      2.69 o
   4   1  12       80.23       80.64      2.61 o
   5   1  12       58.99       60.04      3.18 o
   6   1  12        1.13       -0.59      2.50 o
  -6   2  12       10.74        9.68      4.72 o
  -5   2  12        8.85       11.85      2.84 o
  -4   2  12       12.69       13.83      1.62 o
  -3   2  12       25.86       22.85      1.72 o
  -2   2  12      739.58      707.43      7.44 o
  -1   2  12     1045.35     1104.59      9.04 o
   0   2  12        2.11        5.37      0.37 o
   1   2  12     1053.98     1122.37     11.76 o
   2   2  12      741.56      707.21      8.99 o
   3   2  12       26.48       24.92      1.46 o
   4   2  12       10.77       10.58      1.35 o
   5   2  12        8.39        7.04      2.05 o
   6   2  12       10.42       10.74      2.65 o
  -5   3  12       59.89       68.22      8.97 o
  -4   3  12       32.00       29.38      2.51 o
  -3   3  12      313.44      318.60      5.69 o
  -2   3  12      118.08      116.55      3.17 o
  -1   3  12      273.56      304.47      4.13 o
   0   3  12      504.29      486.29      6.12 o
   1   3  12      268.60      298.06      8.15 o
   2   3  12      116.93      115.64      5.31 o
   3   3  12      310.28      305.57      5.34 o
   4   3  12       31.76       28.89      2.64 o
   5   3  12       61.70       64.91      3.64 o
  -5   4  12       11.66       10.11      4.96 o
  -4   4  12      303.52      291.04     11.57 o
  -3   4  12      108.01      102.51      2.57 o
  -2   4  12      196.96      210.86      3.68 o
  -1   4  12      211.74      206.19      4.89 o
   0   4  12      291.88      331.81      4.13 o
   1   4  12      209.55      210.90      3.23 o
   2   4  12      194.30      209.52      5.60 o
   3   4  12      107.77       99.04      5.59 o
   4   4  12      311.63      285.86     12.92 o
   5   4  12       11.94       11.77      2.15 o
  -5   5  12        1.41        3.72      2.88 o
  -4   5  12       45.62       43.58      3.15 o
  -3   5  12      199.81      185.55      3.50 o
  -2   5  12       21.52       21.84      1.41 o
  -1   5  12      173.33      173.61      3.44 o
   0   5  12      104.79      113.19      2.26 o
   1   5  12      169.95      176.79      3.16 o
   2   5  12       18.59       18.25      1.27 o
   3   5  12      201.82      184.59      5.45 o
   4   5  12       45.65       44.03      3.07 o
   5   5  12        1.46        5.47      2.49 o
  -5   6  12        8.95        7.42      3.10 o
  -4   6  12      211.70      209.96      6.17 o
  -3   6  12      109.86      112.40      3.65 o
  -2   6  12      466.93      446.10      6.16 o
  -1   6  12      219.16      233.36      4.95 o
   0   6  12       19.34       21.30      2.35 o
   1   6  12      217.49      221.03      4.68 o
   2   6  12      471.71      426.51      7.68 o
   3   6  12      111.77      117.26      4.41 o
   4   6  12      210.50      202.63      6.32 o
   5   6  12        8.54       10.96      2.95 o
  -4   7  12        0.99       -0.76      2.36 o
  -3   7  12      101.83      104.93      6.11 o
  -2   7  12       24.20       28.61      1.80 o
  -1   7  12      135.45      143.17      3.98 o
   0   7  12      136.08      151.16      5.02 o
   1   7  12      137.54      127.39      3.60 o
   2   7  12       23.71       28.29      2.12 o
   3   7  12       98.98       89.86      4.92 o
   4   7  12        1.09       -0.72      1.77 o
  -4   8  12        3.41        6.14      3.78 o
  -3   8  12       13.35       12.66      3.18 o
  -2   8  12       11.88        9.38      4.49 o
  -1   8  12      168.33      148.30      4.34 o
   0   8  12      135.33      127.28      5.04 o
   1   8  12      168.77      160.45      5.70 o
   2   8  12       11.95        8.78      2.18 o
   3   8  12       13.34       12.88      2.16 o
   4   8  12        3.28        5.68      2.44 o
  -3   9  12       81.11       84.60      6.50 o
  -2   9  12       13.46       16.98      3.45 o
  -1   9  12       15.94       16.38      2.45 o
   0   9  12       54.60       44.26      4.70 o
   1   9  12       15.64       18.60      2.65 o
   2   9  12       13.99       16.05      2.76 o
   3   9  12       79.32       86.62      9.92 o
  -2  10  12       34.66       38.72      6.14 o
  -1  10  12       40.48       34.10      4.47 o
   0  10  12        1.09        3.51      2.15 o
   1  10  12       42.16       47.89      4.13 o
   2  10  12       34.46       34.88      3.76 o
  -1  11  12        7.10        3.54      3.78 o
   0  11  12       33.08       36.13      7.32 o
   1  11  12        7.00       10.87      2.90 o
   1   0  13      539.85      577.42      6.14 o
   2   0  13      157.86      184.24      2.84 o
   3   0  13      107.84      122.20      2.33 o
   4   0  13      106.07       95.15      3.31 o
   5   0  13       38.34       44.97      2.80 o
   6   0  13        0.27       -0.24      3.78 o
  -6   1  13       10.20       11.57      4.96 o
  -5   1  13       34.82       41.49      3.08 o
  -4   1  13       54.76       50.37      2.33 o
  -3   1  13      118.51      125.55      2.28 o
  -2   1  13       14.50       13.47      0.85 o
  -1   1  13     2136.26     2171.38     18.77 o
   0   1  13      265.67      306.36      4.11 o
   1   1  13     2128.21     2163.89     23.65 o
   2   1  13       14.04       17.20      0.97 o
   3   1  13      118.14      124.21      2.36 o
   4   1  13       53.57       57.02      2.27 o
   5   1  13       34.52       37.90      2.62 o
   6   1  13       10.40        5.02      3.09 o
  -6   2  13       34.29       38.01      6.85 o
  -5   2  13       33.73       38.34      3.23 o
  -4   2  13       21.45       23.55      1.96 o
  -3   2  13      119.75      121.87      2.88 o
  -2   2  13      672.96      682.03      7.25 o
  -1   2  13      117.03      116.83      1.64 o
   0   2  13      851.16      869.24      8.81 o
   1   2  13      114.75      111.23      2.95 o
   2   2  13      684.37      697.99      8.90 o
   3   2  13      120.26      119.30      2.65 o
   4   2  13       20.75       20.90      2.18 o
   5   2  13       35.25       37.63      3.25 o
   6   2  13       34.01       36.13      3.37 o
  -5   3  13       24.07       28.31      5.67 o
  -4   3  13      119.64      111.18      3.36 o
  -3   3  13       84.61       76.08      2.73 o
  -2   3  13      177.21      190.08      4.05 o
  -1   3  13      612.24      591.28      7.05 o
   0   3  13      122.13      126.70      2.23 o
   1   3  13      607.56      600.99      9.33 o
   2   3  13      178.41      192.05      9.56 o
   3   3  13       83.26       78.24      3.00 o
   4   3  13      120.48      112.72      7.03 o
   5   3  13       24.90       25.77      2.58 o
  -5   4  13       27.59       32.37      4.33 o
  -4   4  13       78.40       82.99      5.84 o
  -3   4  13       76.71       66.44      2.56 o
  -2   4  13      211.62      196.86      4.23 o
  -1   4  13      144.95      146.06      3.36 o
   0   4  13      443.60      471.71      6.89 o
   1   4  13      140.93      147.51      5.91 o
   2   4  13      210.29      194.32      6.68 o
   3   4  13       77.09       66.91      3.38 o
   4   4  13       78.61       80.64      3.68 o
   5   4  13       27.67       29.39      2.77 o
  -5   5  13        9.83       18.88      3.79 o
  -4   5  13      134.60      124.76      6.80 o
  -3   5  13      100.53      101.34      2.61 o
  -2   5  13      181.94      184.95      3.42 o
  -1   5  13      181.62      173.49      3.99 o
   0   5  13       94.44      100.68      2.40 o
   1   5  13      182.28      174.86      3.11 o
   2   5  13      185.62      177.90      4.24 o
   3   5  13      102.37       97.48      3.78 o
   4   5  13      133.24      119.44      4.23 o
   5   5  13        9.57       10.04      2.13 o
  -5   6  13        2.66        7.19      3.28 o
  -4   6  13       75.79       82.97      7.56 o
  -3   6  13      354.74      329.41      6.07 o
  -2   6  13       26.92       20.06      1.53 o
  -1   6  13       52.41       52.89      1.74 o
   0   6  13      311.97      303.66      4.80 o
   1   6  13       54.62       65.85      2.46 o
   2   6  13       28.38       27.82      1.96 o
   3   6  13      353.54      320.66      6.96 o
   4   6  13       76.49       76.84      6.38 o
   5   6  13        2.57        4.62      2.55 o
  -4   7  13       28.65       36.40      8.74 o
  -3   7  13        5.65        6.32      2.78 o
  -2   7  13       58.36       52.48      3.22 o
  -1   7  13      208.71      190.77      4.74 o
   0   7  13        0.73        1.41      1.45 o
   1   7  13      208.53      200.33      4.53 o
   2   7  13       56.59       49.24      3.14 o
   3   7  13        5.36        7.27      1.94 o
   4   7  13       28.91       32.95      3.25 o
  -4   8  13       14.80       12.99      4.49 o
  -3   8  13       59.20       70.76      5.90 o
  -2   8  13       30.17       32.33      4.06 o
  -1   8  13        1.62        2.06      1.38 o
   0   8  13       52.50       58.13      3.85 o
   1   8  13        1.96        2.61      1.76 o
   2   8  13       30.28       36.83      3.73 o
   3   8  13       59.90       66.46      4.18 o
   4   8  13       14.41       11.21      2.93 o
  -3   9  13        7.02        9.68      4.01 o
  -2   9  13        4.83        4.00      3.31 o
  -1   9  13       34.53       43.84      3.44 o
   0   9  13       67.64       90.96      5.07 o
   1   9  13       33.86       45.53      5.41 o
   2   9  13        4.49        3.17      2.13 o
   3   9  13        7.06        7.84      4.13 o
  -2  10  13        1.55        2.13      3.31 o
  -1  10  13        2.71        5.14      2.78 o
   0  10  13       17.99       19.01      3.37 o
   1  10  13        2.89        1.66      3.06 o
   2  10  13        1.45        2.64      2.21 o
   0  11  13        1.96       -4.60      3.07 o
   0   0  14      372.00      393.88      8.45 o
   1   0  14      163.40      163.84      2.48 o
   2   0  14      135.96      132.62      2.32 o
   3   0  14       47.03       46.11      1.55 o
   4   0  14       68.96       72.96      2.56 o
   5   0  14       40.44       36.36      2.61 o
   6   0  14        8.01       16.53      5.19 o
  -6   1  14       12.99       19.36      5.67 o
  -5   1  14        6.49        4.05      1.68 o
  -4   1  14      170.64      160.45      3.73 o
  -3   1  14       46.55       56.05      1.65 o
  -2   1  14      345.48      358.71      4.32 o
  -1   1  14       22.85       30.10      2.00 o
   0   1  14      636.24      721.83      8.19 o
   1   1  14       24.28       26.97      1.45 o
   2   1  14      346.48      364.17      5.02 o
   3   1  14       44.52       53.41      1.77 o
   4   1  14      171.87      160.05      3.59 o
   5   1  14        6.68        6.41      1.98 o
   6   1  14       13.01       23.61      6.14 o
  -6   2  14        8.93       17.47      5.43 o
  -5   2  14       23.55       24.50      2.70 o
  -4   2  14       67.45       65.14      3.14 o
  -3   2  14       33.62       37.55      1.89 o
  -2   2  14      128.33      120.69      2.13 o
  -1   2  14      858.75      805.69      7.27 o
   0   2  14      147.50      166.80      2.80 o
   1   2  14      864.01      812.95      8.27 o
   2   2  14      125.52      120.72      4.66 o
   3   2  14       31.60       33.00      2.60 o
   4   2  14       68.59       66.44      2.99 o
   5   2  14       22.63       23.25      2.70 o
   6   2  14        9.27       11.33      2.59 o
  -5   3  14       29.72       27.27      4.09 o
  -4   3  14       49.10       58.14      4.19 o
  -3   3  14       42.56       50.92      4.23 o
  -2   3  14      322.73      327.88      4.58 o
  -1   3  14      116.82      107.16      2.16 o
   0   3  14      182.38      177.50      2.72 o
   1   3  14      116.63      105.53      2.52 o
   2   3  14      315.89      318.29      8.84 o
   3   3  14       42.64       49.62      2.93 o
   4   3  14       51.08       50.37      5.60 o
   5   3  14       28.86       28.65      2.67 o
  -5   4  14       36.60       37.35      4.84 o
  -4   4  14       55.95       60.78      5.24 o
  -3   4  14      290.39      276.28      5.35 o
  -2   4  14      133.81      133.25      3.47 o
  -1   4  14      451.94      460.30      7.30 o
   0   4  14        6.82        6.78      0.79 o
   1   4  14      449.10      447.17      7.51 o
   2   4  14      129.27      118.94      5.26 o
   3   4  14      297.85      271.47      6.74 o
   4   4  14       57.04       60.90      4.09 o
   5   4  14       38.33       41.97      3.22 o
  -5   5  14       12.42       18.66      3.86 o
  -4   5  14      110.20      100.32      6.01 o
  -3   5  14      110.73      109.66      3.20 o
  -2   5  14      184.26      193.66      4.43 o
  -1   5  14       72.54       82.40      2.77 o
   0   5  14        0.86        2.21      0.72 o
   1   5  14       70.60       74.33      2.86 o
   2   5  14      182.96      190.32      3.32 o
   3   5  14      113.70      107.74      3.75 o
   4   5  14      111.71      105.69      6.85 o
   5   5  14       11.96       14.73      2.37 o
  -5   6  14       26.00       23.94      4.42 o
  -4   6  14       76.00       68.98      5.84 o
  -3   6  14      108.01       99.96      3.13 o
  -2   6  14      319.98      315.07      5.71 o
  -1   6  14      319.34      314.86      6.58 o
   0   6  14      574.96      569.26      6.93 o
   1   6  14      321.96      301.49      5.75 o
   2   6  14      325.61      319.63      6.39 o
   3   6  14      105.92      100.90      3.83 o
   4   6  14       75.44       68.67      3.83 o
   5   6  14       26.84       22.71      3.57 o
  -4   7  14       36.77       40.54      5.43 o
  -3   7  14       85.34       77.55      5.96 o
  -2   7  14        4.70        4.32      1.62 o
  -1   7  14       23.60       24.62      2.06 o
   0   7  14        0.75        0.68      0.75 o
   1   7  14       22.86       22.04      1.70 o
   2   7  14        4.94        4.30      2.41 o
   3   7  14       84.91       74.60      5.73 o
   4   7  14       35.74       37.05      4.06 o
  -4   8  14        1.02       -3.54      3.31 o
  -3   8  14       12.78       14.60      4.01 o
  -2   8  14       45.99       41.22      4.53 o
  -1   8  14       57.61       52.91      3.05 o
   0   8  14      157.32      171.24      4.89 o
   1   8  14       57.39       53.00      3.85 o
   2   8  14       45.01       51.92      3.94 o
   3   8  14       12.59        8.85      2.08 o
   4   8  14        1.08        4.49      3.07 o
  -3   9  14       17.25       24.08      5.19 o
  -2   9  14       66.57       71.34      6.01 o
  -1   9  14       14.96       16.36      4.19 o
   0   9  14        1.56        0.87      1.53 o
   1   9  14       14.35       11.91      2.50 o
   2   9  14       64.75       58.61      4.44 o
   3   9  14       17.61       25.69      4.50 o
  -2  10  14       18.83       19.83      4.96 o
  -1  10  14       29.57       42.51      4.88 o
   0  10  14       16.23       19.95      2.90 o
   1  10  14       28.99       26.14      3.22 o
   2  10  14       18.30       21.74      3.31 o
   1   0  15      349.78      365.23      4.40 o
   2   0  15      269.47      260.63      4.18 o
   3   0  15        0.00        0.94      0.61 o
   4   0  15       71.07       72.07      2.52 o
   5   0  15        7.56        8.00      1.61 o
   6   0  15       15.42       21.96      6.14 o
  -6   1  15       33.02       30.22      6.61 o
  -5   1  15       13.67       13.70      2.15 o
  -4   1  15       28.48       30.66      1.96 o
  -3   1  15      225.25      240.10      2.99 o
  -2   1  15     1250.28     1213.94     11.98 o
  -1   1  15      111.05      108.54      3.82 o
   0   1  15      810.32      750.81     11.88 o
   1   1  15      109.42      102.02      6.27 o
   2   1  15     1253.79     1230.55     12.06 o
   3   1  15      225.57      232.91      4.22 o
   4   1  15       28.36       26.96      2.48 o
   5   1  15       13.05       10.70      2.19 o
   6   1  15       33.60       38.49      7.32 o
  -5   2  15       16.96       18.96      2.56 o
  -4   2  15       78.45       79.13      3.19 o
  -3   2  15       85.81       86.69      2.55 o
  -2   2  15        8.17       10.56      0.74 o
  -1   2  15      268.64      254.04      3.75 o
   0   2  15      360.88      395.10      4.74 o
   1   2  15      268.65      266.13      4.95 o
   2   2  15        8.43        9.93      1.04 o
   3   2  15       87.22       89.84      4.90 o
   4   2  15       80.18       86.80      3.25 o
   5   2  15       16.77       22.06      4.59 o
  -5   3  15       25.33       32.92      4.96 o
  -4   3  15       25.88       24.85      2.06 o
  -3   3  15      665.28      648.68      8.88 o
  -2   3  15      344.42      343.58      4.79 o
  -1   3  15      136.05      142.45      2.66 o
   0   3  15      167.12      161.57      2.97 o
   1   3  15      139.19      147.07      3.44 o
   2   3  15      338.82      325.27      9.10 o
   3   3  15      662.04      641.31     11.85 o
   4   3  15       26.15       21.45      2.53 o
   5   3  15       25.08       25.48      2.56 o
  -5   4  15       18.54       22.14      4.00 o
  -4   4  15        4.52        7.36      2.66 o
  -3   4  15       14.27       13.14      1.61 o
  -2   4  15      152.17      137.75      4.33 o
  -1   4  15      506.38      494.00      6.85 o
   0   4  15      199.26      211.00      4.40 o
   1   4  15      511.34      500.94      9.59 o
   2   4  15      151.60      138.01      5.68 o
   3   4  15       15.14       12.71      2.15 o
   4   4  15        4.68        4.56      1.73 o
   5   4  15       18.47       19.15      2.55 o
  -5   5  15       88.40      111.62      8.97 o
  -4   5  15       10.33        9.50      3.19 o
  -3   5  15       56.46       54.51      2.96 o
  -2   5  15      366.34      337.44      6.38 o
  -1   5  15      179.02      197.57      4.92 o
   0   5  15       14.95       17.31      1.15 o
   1   5  15      183.00      195.23      4.69 o
   2   5  15      367.01      340.91      6.93 o
   3   5  15       57.73       51.84      3.07 o
   4   5  15       10.33       10.83      2.07 o
   5   5  15       87.69       85.50      4.78 o
  -5   6  15        4.36        7.95      3.40 o
  -4   6  15       51.76       50.66      5.10 o
  -3   6  15        4.95       11.76      3.06 o
  -2   6  15       47.85       55.76      3.39 o
  -1   6  15      285.66      280.59      5.79 o
   0   6  15       15.01       20.15      1.41 o
   1   6  15      292.44      289.75      5.48 o
   2   6  15       49.95       55.52      2.43 o
   3   6  15        5.44        9.18      1.85 o
   4   6  15       52.12       51.81      3.39 o
   5   6  15        4.37        5.90      3.54 o
  -4   7  15        9.93       12.49      3.40 o
  -3   7  15       11.11       10.07      3.31 o
  -2   7  15      114.43      122.41      4.55 o
  -1   7  15        8.00        6.76      1.46 o
   0   7  15       63.35       62.97      3.41 o
   1   7  15        8.41        9.21      1.99 o
   2   7  15      113.47      115.05      4.76 o
   3   7  15       10.39       16.35      2.28 o
   4   7  15        9.77       10.38      2.39 o
  -4   8  15       32.90       38.49      6.38 o
  -3   8  15        0.46       -1.00      2.38 o
  -2   8  15       39.97       51.70      4.99 o
  -1   8  15       26.38       27.82      2.34 o
   0   8  15        4.60        7.90      1.73 o
   1   8  15       25.73       30.30      3.17 o
   2   8  15       39.69       47.09      3.89 o
   3   8  15        0.47       -0.02      2.58 o
   4   8  15       32.52       28.57      4.72 o
  -3   9  15       32.56       42.03      6.38 o
  -2   9  15       17.35       20.08      4.49 o
  -1   9  15        0.98       -0.19      1.94 o
   0   9  15       76.87       77.85      4.02 o
   1   9  15        1.01       -0.99      1.76 o
   2   9  15       16.63       20.32      3.04 o
   3   9  15       32.39       29.47      4.74 o
  -2  10  15        4.24        4.49      3.78 o
  -1  10  15        8.15       14.55      3.57 o
   0  10  15       11.52       16.89      2.81 o
   1  10  15        7.75        9.53      2.58 o
   2  10  15        4.45        3.28      2.22 o
   0   0  16        9.18        9.38      1.25 o
   1   0  16      318.07      268.40      4.29 o
   2   0  16      202.34      206.61      3.32 o
   3   0  16       13.28       11.74      0.95 o
   4   0  16       11.49       13.52      1.48 o
   5   0  16        0.15        1.13      1.71 o
  -5   1  16       25.12       25.76      2.65 o
  -4   1  16       27.66       24.25      1.83 o
  -3   1  16      175.86      192.33      2.63 o
  -2   1  16      119.41      126.49      2.35 o
  -1   1  16      874.49      848.55      8.27 o
   0   1  16      269.47      275.45      4.04 o
   1   1  16      870.88      858.09     11.90 o
   2   1  16      118.91      128.58      3.90 o
   3   1  16      173.27      194.85      3.39 o
   4   1  16       26.11       25.04      2.53 o
   5   1  16       25.89       26.91      2.88 o
  -5   2  16       10.29        9.96      2.66 o
  -4   2  16       51.81       48.87      3.35 o
  -3   2  16       72.49       67.03      2.55 o
  -2   2  16      155.76      163.81      2.37 o
  -1   2  16      127.04      135.09      2.55 o
   0   2  16      343.41      356.05      4.77 o
   1   2  16      123.91      132.30      2.58 o
   2   2  16      159.81      168.69      3.26 o
   3   2  16       75.95       69.27      2.59 o
   4   2  16       50.49       44.04      3.22 o
   5   2  16       11.02       11.91      2.35 o
  -5   3  16       19.64       17.55      3.49 o
  -4   3  16       92.86       89.49      3.39 o
  -3   3  16       21.71       26.87      2.72 o
  -2   3  16       87.61       92.51      1.89 o
  -1   3  16        5.78        5.95      0.60 o
   0   3  16        0.17        0.85      0.62 o
   1   3  16        6.25        6.92      0.73 o
   2   3  16       88.72       90.94      4.59 o
   3   3  16       20.86       29.54      4.57 o
   4   3  16       91.64       89.75      5.29 o
   5   3  16       20.69       15.39      4.33 o
  -5   4  16       30.15       39.35      4.91 o
  -4   4  16      144.66      134.54      6.89 o
  -3   4  16      110.72      119.39      3.54 o
  -2   4  16      350.22      335.19      6.29 o
  -1   4  16       91.87       80.92      3.43 o
   0   4  16      238.78      236.30      5.21 o
   1   4  16       90.81       84.45      2.78 o
   2   4  16      345.38      326.85      9.43 o
   3   4  16      111.90      112.18      4.50 o
   4   4  16      148.86      146.11      5.28 o
   5   4  16       29.87       32.85      3.76 o
  -5   5  16       21.08       27.04      6.97 o
  -4   5  16       47.84       45.33      4.82 o
  -3   5  16       16.55       15.60      1.67 o
  -2   5  16       14.14       16.57      1.79 o
  -1   5  16      365.92      368.85      8.89 o
   0   5  16      289.24      293.52      5.13 o
   1   5  16      365.31      348.04      6.85 o
   2   5  16       13.26       15.79      1.96 o
   3   5  16       16.80       16.74      2.01 o
   4   5  16       48.42       43.59      3.14 o
   5   5  16       20.73       28.69      3.26 o
  -4   6  16       10.66       13.54      3.40 o
  -3   6  16      191.58      180.25      7.66 o
  -2   6  16       54.59       49.34      3.25 o
  -1   6  16        6.98        8.48      1.85 o
   0   6  16      130.23      132.74      3.92 o
   1   6  16        7.13        4.06      1.44 o
   2   6  16       56.29       51.45      3.71 o
   3   6  16      190.66      175.87      5.00 o
   4   6  16       10.39       12.60      2.35 o
  -4   7  16       10.13       10.09      3.42 o
  -3   7  16       11.85       14.37      3.40 o
  -2   7  16      103.28       94.29      4.32 o
  -1   7  16       28.52       32.52      2.34 o
   0   7  16       15.63       17.35      1.96 o
   1   7  16       27.43       31.51      2.94 o
   2   7  16      103.58       91.45      4.69 o
   3   7  16       10.80        6.84      3.23 o
   4   7  16        9.44       10.26      2.34 o
  -3   8  16        5.38       11.25      3.28 o
  -2   8  16       76.95       70.80      5.73 o
  -1   8  16      134.56      135.67      5.15 o
   0   8  16      135.61      133.31      4.39 o
   1   8  16      134.26      124.35      6.33 o
   2   8  16       75.37       68.10      4.56 o
   3   8  16        5.81       18.64      3.75 o
  -3   9  16       42.05       42.97      6.38 o
  -2   9  16       15.66       20.90      3.74 o
  -1   9  16       39.28       43.09      4.43 o
   0   9  16       64.81       63.47      3.72 o
   1   9  16       39.20       43.15      7.47 o
   2   9  16       14.95       18.75      2.92 o
   3   9  16       41.20       35.65      7.08 o
  -2  10  16       28.45       37.07      6.38 o
  -1  10  16       14.70       13.22      4.49 o
   0  10  16       16.08       19.95      2.95 o
   1  10  16       13.93       17.40      3.07 o
   2  10  16       27.78       34.84      3.89 o
   1   0  17        2.12        4.55      0.77 o
   2   0  17        2.49        2.13      0.78 o
   3   0  17      458.86      476.43      5.36 o
   4   0  17        3.46        0.87      1.07 o
   5   0  17       21.15       17.25      2.43 o
  -5   1  17       31.45       30.46      3.69 o
  -4   1  17       23.82       27.21      1.92 o
  -3   1  17       73.58       76.66      1.90 o
  -2   1  17      192.70      194.27      3.85 o
  -1   1  17      582.35      562.66      8.41 o
   0   1  17       10.63       14.28      1.03 o
   1   1  17      592.82      598.27      8.88 o
   2   1  17      192.13      194.80      2.93 o
   3   1  17       73.89       77.24      2.15 o
   4   1  17       23.12       24.54      2.32 o
   5   1  17       30.98       32.95      3.22 o
  -5   2  17       19.55       19.83      5.19 o
  -4   2  17       27.84       23.20      1.83 o
  -3   2  17      309.96      304.55      5.31 o
  -2   2  17      463.25      455.13      4.96 o
  -1   2  17      371.06      354.69      4.03 o
   0   2  17       20.40       25.62      1.32 o
   1   2  17      368.10      351.39      5.17 o
   2   2  17      464.89      450.29      6.32 o
   3   2  17      312.44      312.15      5.84 o
   4   2  17       27.63       30.37      2.90 o
   5   2  17       20.09       21.91      3.91 o
  -5   3  17        5.26        1.28      2.75 o
  -4   3  17      137.53      125.12      3.88 o
  -3   3  17      167.73      166.32      3.33 o
  -2   3  17      542.57      543.09      6.22 o
  -1   3  17      189.00      175.83      3.03 o
   0   3  17        3.96        2.50      0.72 o
   1   3  17      188.15      179.58      3.15 o
   2   3  17      543.26      532.30     12.86 o
   3   3  17      164.77      161.45      5.80 o
   4   3  17      138.25      129.65      4.82 o
   5   3  17        5.47        5.76      2.08 o
  -5   4  17       10.75       15.06      3.66 o
  -4   4  17       48.91       54.07      5.07 o
  -3   4  17      361.69      361.25      7.70 o
  -2   4  17      535.62      509.42      8.61 o
  -1   4  17       26.48       29.56      2.00 o
   0   4  17       85.88      101.39      5.08 o
   1   4  17       25.80       26.32      1.88 o
   2   4  17      539.95      524.10     26.21 o
   3   4  17      361.20      365.89     11.28 o
   4   4  17       49.27       55.60      3.77 o
   5   4  17       10.85       10.59      3.68 o
  -5   5  17        1.00        1.38      2.99 o
  -4   5  17       83.07       81.44      6.29 o
  -3   5  17       76.84       75.37      4.50 o
  -2   5  17       50.28       50.25      2.70 o
  -1   5  17       25.99       18.00      1.73 o
   0   5  17      153.79      154.47      3.89 o
   1   5  17       25.81       23.69      3.15 o
   2   5  17       52.47       51.45      3.79 o
   3   5  17       77.97       70.45      3.44 o
   4   5  17       81.01       75.03      3.74 o
   5   5  17        0.95        2.25      2.11 o
  -4   6  17        3.34        5.73      2.89 o
  -3   6  17        8.55        3.66      4.37 o
  -2   6  17       55.84       53.38      2.84 o
  -1   6  17        2.77        5.34      1.33 o
   0   6  17      321.69      316.06      6.51 o
   1   6  17        3.12        6.08      1.47 o
   2   6  17       57.14       55.61      3.23 o
   3   6  17        8.66        6.48      1.67 o
   4   6  17        3.31        3.61      1.79 o
  -4   7  17        1.85       -0.09      2.78 o
  -3   7  17       14.13       19.31      4.13 o
  -2   7  17       28.20       34.13      3.42 o
  -1   7  17       85.03       79.93      3.40 o
   0   7  17       37.53       40.79      2.70 o
   1   7  17       84.28       79.81      4.49 o
   2   7  17       29.37       34.02      3.26 o
   3   7  17       14.12       11.84      3.33 o
   4   7  17        1.58        3.17      2.38 o
  -3   8  17       42.50       47.83      5.37 o
  -2   8  17       13.54       14.07      3.23 o
  -1   8  17       11.46       13.08      3.32 o
   0   8  17       28.72       30.21      2.61 o
   1   8  17       11.23       10.99      2.49 o
   2   8  17       13.01       17.91      2.78 o
   3   8  17       42.63       37.34      6.02 o
  -3   9  17        6.40       10.63      4.72 o
  -2   9  17        4.13        5.31      3.06 o
  -1   9  17       44.77       51.09      3.88 o
   0   9  17        3.66        3.87      1.83 o
   1   9  17       44.66       47.96      4.00 o
   2   9  17        4.04        5.53      2.31 o
  -1  10  17       11.37       17.24      5.19 o
   0  10  17        0.43       -1.16      1.93 o
   1  10  17       11.17       13.85      2.86 o
   0   0  18      181.00      165.64      4.87 o
   1   0  18      579.72      591.29      7.13 o
   2   0  18      115.16      120.89      2.54 o
   3   0  18        0.33        2.17      0.76 o
   4   0  18       51.97       51.17      2.47 o
   5   0  18        0.11        0.01      1.62 o
  -5   1  18       13.59       11.47      2.21 o
  -4   1  18       60.15       57.13      2.61 o
  -3   1  18      123.97      129.70      2.45 o
  -2   1  18      158.75      172.53      3.11 o
  -1   1  18      130.06      134.31      3.42 o
   0   1  18       95.30       97.29      2.62 o
   1   1  18      132.97      131.70      5.01 o
   2   1  18      157.73      171.70      2.80 o
   3   1  18      119.39      125.86      2.89 o
   4   1  18       59.86       56.60      3.82 o
   5   1  18       14.27       24.69      5.09 o
  -5   2  18        2.40        1.65      3.54 o
  -4   2  18       10.47        7.92      1.45 o
  -3   2  18       76.64       78.02      2.12 o
  -2   2  18      146.20      148.28      2.76 o
  -1   2  18      142.15      145.22      2.29 o
   0   2  18        2.01        3.43      0.69 o
   1   2  18      148.17      144.90      4.09 o
   2   2  18      143.17      147.31      4.06 o
   3   2  18       78.01       82.46      2.84 o
   4   2  18       11.31       10.05      2.02 o
   5   2  18        2.20        1.03      1.85 o
  -5   3  18       19.87       18.89      3.67 o
  -4   3  18        7.10        8.78      1.66 o
  -3   3  18      126.80      130.53      3.26 o
  -2   3  18       13.43       20.18      0.98 o
  -1   3  18       22.75       26.41      1.09 o
   0   3  18       58.85       71.83      2.31 o
   1   3  18       21.22       24.05      1.23 o
   2   3  18       12.85       20.64      3.42 o
   3   3  18      124.51      119.85      4.51 o
   4   3  18        7.34        9.16      2.11 o
   5   3  18       19.39       22.16      2.87 o
  -5   4  18       36.75       37.35      4.91 o
  -4   4  18        8.51        8.51      3.66 o
  -3   4  18       10.81       15.09      1.78 o
  -2   4  18      165.40      166.13      3.65 o
  -1   4  18      492.44      481.57      6.89 o
   0   4  18        3.70        7.52      1.77 o
   1   4  18      491.38      479.73      8.19 o
   2   4  18      167.22      161.68      9.33 o
   3   4  18       10.26       14.83      2.25 o
   4   4  18        8.28       12.79      2.34 o
   5   4  18       37.74       42.62      3.98 o
  -5   5  18        0.73        4.54      3.12 o
  -4   5  18       10.05       10.03      3.16 o
  -3   5  18       19.07       22.21      2.66 o
  -2   5  18       83.78       95.87      4.12 o
  -1   5  18       96.41      100.49      3.24 o
   0   5  18      383.79      416.22      6.61 o
   1   5  18       94.75       99.80      3.35 o
   2   5  18       80.95       84.44      5.59 o
   3   5  18       19.12       18.82      2.16 o
   4   5  18       10.20        9.14      1.96 o
   5   5  18        0.77       -1.13      2.68 o
  -4   6  18       29.14       42.16      4.93 o
  -3   6  18       13.64       11.70      3.06 o
  -2   6  18       29.21       28.88      2.26 o
  -1   6  18       50.26       49.73      2.73 o
   0   6  18       53.07       62.13      3.09 o
   1   6  18       50.57       45.11      3.76 o
   2   6  18       30.66       34.20      2.71 o
   3   6  18       13.51       10.18      1.86 o
   4   6  18       29.95       33.81      3.52 o
  -4   7  18        7.21        9.74      5.19 o
  -3   7  18       14.65        9.26      5.90 o
  -2   7  18       89.88       91.05      5.59 o
  -1   7  18        3.45        4.43      1.54 o
   0   7  18       43.21       51.50      3.00 o
   1   7  18        3.83        5.24      1.85 o
   2   7  18       88.55      100.93      6.93 o
   3   7  18       15.27       14.46      2.26 o
   4   7  18        7.44        9.04      2.57 o
  -3   8  18       13.28       13.65      3.56 o
  -2   8  18       12.58       15.97      3.45 o
  -1   8  18      158.11      156.18      5.61 o
   0   8  18        4.21        4.20      1.54 o
   1   8  18      157.33      144.92      7.11 o
   2   8  18       12.70       20.00      3.40 o
   3   8  18       12.89       13.10      4.15 o
  -2   9  18        8.11        5.90      4.01 o
  -1   9  18       22.14       19.18      2.79 o
   0   9  18        0.18       -1.61      1.58 o
   1   9  18       21.93       18.40      2.99 o
   2   9  18        7.91        5.97      2.52 o
  -1  10  18       34.23       39.90      6.61 o
   0  10  18       18.74       21.83      3.75 o
   1  10  18       33.94       45.16      5.80 o
   1   0  19        4.82        5.66      1.00 o
   2   0  19      252.57      270.07      4.19 o
   3   0  19      109.91      105.62      2.14 o
   4   0  19      162.56      169.76      4.56 o
   5   0  19        1.30        2.90      1.88 o
  -5   1  19        4.49        4.89      1.98 o
  -4   1  19       31.79       33.33      2.36 o
  -3   1  19       32.58       29.78      1.35 o
  -2   1  19      389.30      368.11      6.53 o
  -1   1  19      142.63      135.05      2.48 o
   0   1  19       75.78       80.42      3.74 o
   1   1  19      145.67      146.14      3.62 o
   2   1  19      385.87      370.62      7.22 o
   3   1  19       32.07       29.78      1.48 o
   4   1  19       31.20       29.61      2.36 o
   5   1  19        4.26        4.30      2.05 o
  -5   2  19       28.92       42.97      7.08 o
  -4   2  19       28.11       25.80      2.00 o
  -3   2  19      133.02      133.00      4.67 o
  -2   2  19       96.28       97.79      2.08 o
  -1   2  19      104.95      100.21      1.95 o
   0   2  19      192.43      199.97      3.27 o
   1   2  19      104.85      101.42      3.76 o
   2   2  19       95.56       97.14      2.44 o
   3   2  19      133.64      136.92      3.64 o
   4   2  19       28.04       29.11      2.81 o
   5   2  19       28.93       33.18      3.25 o
  -5   3  19        5.86        7.56      4.25 o
  -4   3  19       74.56       72.83      4.92 o
  -3   3  19      561.52      525.86      7.13 o
  -2   3  19      203.78      187.58      2.71 o
  -1   3  19       11.80       13.28      1.11 o
   0   3  19        3.48        6.69      0.92 o
   1   3  19       11.34       11.31      0.99 o
   2   3  19      202.03      181.59      6.18 o
   3   3  19      562.32      514.09     10.56 o
   4   3  19       74.82       67.24      4.09 o
   5   3  19        5.33        5.65      2.15 o
  -5   4  19        5.07        5.92      3.00 o
  -4   4  19        3.21        0.19      4.01 o
  -3   4  19       16.77       17.28      1.90 o
  -2   4  19      248.26      239.91      3.73 o
  -1   4  19      208.41      196.39      4.32 o
   0   4  19      176.53      168.72      4.15 o
   1   4  19      209.78      189.48      4.59 o
   2   4  19      252.00      226.22      8.01 o
   3   4  19       16.98       20.28      2.46 o
   4   4  19        3.05        0.70      1.80 o
   5   4  19        5.36        4.58      2.24 o
  -4   5  19        9.22        7.79      4.01 o
  -3   5  19        4.72        3.24      1.33 o
  -2   5  19       55.99       56.81      3.51 o
  -1   5  19       47.81       41.81      2.43 o
   0   5  19       71.41       80.00      3.05 o
   1   5  19       49.16       47.13      2.71 o
   2   5  19       54.42       49.18      4.33 o
   3   5  19        4.67        2.28      1.71 o
   4   5  19        9.12        8.31      1.89 o
  -4   6  19       14.35       16.26      3.62 o
  -3   6  19        0.89        3.19      2.66 o
  -2   6  19       26.93       25.37      2.19 o
  -1   6  19       97.07       95.92      3.75 o
   0   6  19       16.09       20.45      2.02 o
   1   6  19      100.10       99.57      3.18 o
   2   6  19       25.55       22.49      2.35 o
   3   6  19        1.06       -1.27      1.39 o
   4   6  19       14.41       11.27      2.08 o
  -4   7  19        4.73        1.10      2.88 o
  -3   7  19        2.91        0.88      2.55 o
  -2   7  19       59.72       64.84      3.98 o
  -1   7  19      101.46      108.41      3.89 o
   0   7  19       16.55       22.84      2.56 o
   1   7  19      102.82      105.00      3.90 o
   2   7  19       60.83       59.25      4.11 o
   3   7  19        3.03        2.60      2.04 o
   4   7  19        5.05        6.14      3.31 o
  -3   8  19       12.24        7.13      3.18 o
  -2   8  19        7.29       13.93      3.33 o
  -1   8  19       12.15       15.69      2.47 o
   0   8  19       12.63       14.98      2.08 o
   1   8  19       12.54       24.40      4.83 o
   2   8  19        7.72       10.33      2.53 o
   3   8  19       12.08       11.04      2.42 o
  -2   9  19       30.74       37.31      6.38 o
  -1   9  19       25.90       26.71      3.19 o
   0   9  19       48.80       61.54      4.39 o
   1   9  19       24.87       29.78      2.88 o
   2   9  19       30.74       27.85      3.49 o
  -1  10  19       23.23       18.42      5.19 o
   0  10  19       11.65       12.40      3.33 o
   1  10  19       23.11       29.34      3.64 o
   0   0  20      165.81      176.57      5.74 o
   1   0  20      135.41      156.70      2.95 o
   2   0  20       68.78       74.16      2.59 o
   3   0  20        2.60        1.89      0.92 o
   4   0  20       16.08       21.13      2.08 o
   5   0  20        1.71       -1.09      1.76 o
  -5   1  20        3.55        5.28      1.96 o
  -4   1  20        9.05       15.03      1.71 o
  -3   1  20       30.03       33.57      1.55 o
  -2   1  20      340.55      367.23      5.21 o
  -1   1  20       37.31       31.24      1.41 o
   0   1  20        4.19        3.40      0.88 o
   1   1  20       35.77       35.00      2.45 o
   2   1  20      340.34      369.59      5.90 o
   3   1  20       29.66       32.52      2.19 o
   4   1  20        9.48       13.09      1.81 o
   5   1  20        3.43        4.03      2.06 o
  -5   2  20       11.71       12.99      4.96 o
  -4   2  20       10.17       15.06      2.19 o
  -3   2  20       83.53       85.61      2.60 o
  -2   2  20      260.07      251.53      3.42 o
  -1   2  20      193.32      180.47      2.97 o
   0   2  20       97.47       83.91      2.46 o
   1   2  20      191.37      172.73      4.74 o
   2   2  20      264.01      242.66      4.50 o
   3   2  20       84.63       86.32      2.75 o
   4   2  20       10.28       13.24      2.29 o
   5   2  20       12.09       14.48      2.54 o
  -5   3  20       14.89       13.46      4.96 o
  -4   3  20       50.23       49.69      2.56 o
  -3   3  20       30.46       37.21      1.94 o
  -2   3  20       65.87       55.20      1.57 o
  -1   3  20       85.42       88.83      1.92 o
   0   3  20        1.55        0.70      0.79 o
   1   3  20       82.34       86.23      2.20 o
   2   3  20       65.13       59.32      3.37 o
   3   3  20       30.69       40.65      3.09 o
   4   3  20       48.61       44.06      3.47 o
   5   3  20       15.27       13.57      2.60 o
  -5   4  20       38.63       46.38      5.34 o
  -4   4  20       13.28       15.27      3.23 o
  -3   4  20       14.43       16.47      1.91 o
  -2   4  20       75.20       80.09      2.53 o
  -1   4  20        6.86        8.25      1.02 o
   0   4  20      299.54      329.40      6.39 o
   1   4  20        6.63        7.08      1.40 o
   2   4  20       74.44       67.41      3.87 o
   3   4  20       13.73       15.55      2.28 o
   4   4  20       13.45       11.96      2.32 o
   5   4  20       39.21       32.88      3.57 o
  -4   5  20        5.06        3.18      2.82 o
  -3   5  20       15.57       14.03      2.62 o
  -2   5  20       32.51       25.51      2.22 o
  -1   5  20      159.74      162.68      4.18 o
   0   5  20       33.86       31.49      2.30 o
   1   5  20      157.95      158.62      4.37 o
   2   5  20       32.65       23.31      3.34 o
   3   5  20       14.90       11.10      4.62 o
   4   5  20        5.31        4.02      1.72 o
  -4   6  20        6.54        6.50      2.99 o
  -3   6  20       51.75       53.78      5.24 o
  -2   6  20       22.54       22.66      2.18 o
  -1   6  20        8.47       10.45      1.60 o
   0   6  20       38.58       34.22      2.18 o
   1   6  20        8.73        7.82      1.47 o
   2   6  20       21.63       18.81      2.27 o
   3   6  20       53.06       55.94      3.37 o
   4   6  20        6.64        9.13      2.13 o
  -4   7  20        4.86       12.51      4.96 o
  -3   7  20        4.78        9.00      3.18 o
  -2   7  20       36.73       36.12      2.90 o
  -1   7  20       53.29       53.00      3.79 o
   0   7  20       12.44       10.55      2.83 o
   1   7  20       53.09       62.29      3.45 o
   2   7  20       35.54       37.07      3.34 o
   3   7  20        4.85        4.26      1.76 o
   4   7  20        5.15        1.28      2.48 o
  -3   8  20        6.85        4.96      4.25 o
  -2   8  20       25.02       29.94      4.42 o
  -1   8  20        5.81        6.57      2.15 o
   0   8  20       73.83       84.09      4.14 o
   1   8  20        5.92        6.21      1.85 o
   2   8  20       24.38       22.63      3.29 o
   3   8  20        6.97        8.56      2.23 o
  -2   9  20       21.34       37.54      6.38 o
  -1   9  20       11.44       16.84      2.76 o
   0   9  20        2.84        3.74      2.04 o
   1   9  20       11.35       13.16      2.31 o
   2   9  20       21.61       28.55      4.51 o
   0  10  20       62.78       76.77     13.22 o
   1   0  21       58.94       55.18      2.15 o
   2   0  21      123.10      116.09      2.64 o
   3   0  21       90.58       95.37      3.24 o
   4   0  21      125.51      142.96      4.24 o
   5   0  21        8.70        9.12      2.19 o
  -5   1  21       18.13       20.97      2.76 o
  -4   1  21       13.23       12.27      1.60 o
  -3   1  21       89.52       86.19      4.44 o
  -2   1  21      180.14      169.46      4.05 o
  -1   1  21       79.33       80.92      2.04 o
   0   1  21        3.56        4.03      1.05 o
   1   1  21       79.15       76.92      4.55 o
   2   1  21      178.78      173.61      4.13 o
   3   1  21       88.31       88.41      2.37 o
   4   1  21       13.18       12.64      2.22 o
   5   1  21       18.18       21.92      2.92 o
  -5   2  21        9.68       20.54      5.67 o
  -4   2  21       16.71       13.59      1.62 o
  -3   2  21      102.44       98.28      2.75 o
  -2   2  21      276.70      280.78      3.78 o
  -1   2  21        3.47        3.85      0.83 o
   0   2  21        1.57        0.47      0.72 o
   1   2  21        4.10        3.70      1.40 o
   2   2  21      275.37      284.30      4.73 o
   3   2  21      102.08       97.92      3.10 o
   4   2  21       17.41       16.44      1.92 o
   5   2  21        9.58        9.83      2.54 o
  -5   3  21        9.51       17.00      5.43 o
  -4   3  21       37.53       35.26      2.28 o
  -3   3  21      224.91      210.26      4.00 o
  -2   3  21      115.64      105.38      2.07 o
  -1   3  21       45.87       47.73      1.41 o
   0   3  21        0.26       -0.51      0.73 o
   1   3  21       45.17       43.90      2.22 o
   2   3  21      117.56      103.26      4.71 o
   3   3  21      224.24      208.87      6.65 o
   4   3  21       36.47       34.31      3.20 o
   5   3  21        9.54        8.21      2.48 o
  -5   4  21        1.71        2.83      4.25 o
  -4   4  21        4.39        4.94      2.75 o
  -3   4  21       47.03       47.85      2.88 o
  -2   4  21       53.18       55.42      3.01 o
  -1   4  21       46.00       44.72      1.80 o
   0   4  21      137.34      128.86      3.10 o
   1   4  21       48.99       43.68      2.62 o
   2   4  21       53.68       50.41      3.37 o
   3   4  21       47.60       38.42      3.09 o
   4   4  21        4.48        6.58      2.15 o
   5   4  21        1.89        1.72      2.10 o
  -4   5  21        3.02        2.29      2.53 o
  -3   5  21       46.49       53.58      3.51 o
  -2   5  21       30.35       30.49      2.38 o
  -1   5  21       20.48       17.75      1.55 o
   0   5  21       69.82       61.64      4.20 o
   1   5  21       19.62       15.16      2.13 o
   2   5  21       31.55       26.03      2.64 o
   3   5  21       45.60       46.09      3.49 o
   4   5  21        2.86        3.82      1.79 o
  -4   6  21        0.96        0.03      2.61 o
  -3   6  21       14.89       20.80      3.79 o
  -2   6  21        1.38        1.27      1.36 o
  -1   6  21       33.79       35.71      2.49 o
   0   6  21       12.32       13.41      1.57 o
   1   6  21       32.52       32.56      2.24 o
   2   6  21        1.71        2.42      1.54 o
   3   6  21       15.44       16.17      2.18 o
   4   6  21        0.85        3.35      2.08 o
  -3   7  21        7.74        8.85      3.17 o
  -2   7  21       44.20       44.43      2.97 o
  -1   7  21        1.54        0.74      2.23 o
   0   7  21        6.71        4.57      1.59 o
   1   7  21        1.33        3.07      1.59 o
   2   7  21       44.88       39.49      3.08 o
   3   7  21        8.10       10.40      2.02 o
  -3   8  21       25.68       21.96      5.43 o
  -2   8  21        5.48        4.44      3.06 o
  -1   8  21        4.51        2.31      1.99 o
   0   8  21        0.70        1.86      1.58 o
   1   8  21        4.22        4.59      1.79 o
   2   8  21        5.98        5.61      2.19 o
   3   8  21       25.66       29.04      4.49 o
  -2   9  21        6.24        3.78      4.25 o
  -1   9  21       34.96       39.43      6.38 o
   0   9  21       20.53       21.69      3.04 o
   1   9  21       36.11       40.50      3.35 o
   2   9  21        6.07        7.56      2.48 o
   0   0  22      177.91      157.15      5.78 o
   1   0  22      118.80      117.61      4.23 o
   2   0  22       54.92       49.30      1.92 o
   3   0  22       44.04       48.94      2.67 o
   4   0  22        0.25        2.71      1.46 o
   5   0  22        4.45        3.70      2.07 o
  -5   1  22       11.33       12.72      2.43 o
  -4   1  22        8.33        9.77      1.97 o
  -3   1  22       32.58       38.37      2.23 o
  -2   1  22        9.49       10.68      1.19 o
  -1   1  22       40.60       51.67      1.80 o
   0   1  22       98.28       94.63      4.33 o
   1   1  22       39.62       45.44      2.84 o
   2   1  22       10.09       13.14      1.55 o
   3   1  22       31.56       34.28      1.97 o
   4   1  22        8.10        5.66      1.54 o
   5   1  22       11.41       13.93      2.67 o
  -5   2  22       11.17        9.44      4.49 o
  -4   2  22       18.98       17.36      1.79 o
  -3   2  22       38.68       38.14      2.03 o
  -2   2  22      154.04      158.82      2.71 o
  -1   2  22      167.85      155.41      4.32 o
   0   2  22       84.52       84.72      2.32 o
   1   2  22      166.58      160.66      6.42 o
   2   2  22      151.18      155.52      3.67 o
   3   2  22       37.66       39.81      2.52 o
   4   2  22       20.20       19.92      4.04 o
   5   2  22       11.49       10.38      2.34 o
  -5   3  22        8.08        9.44      4.96 o
  -4   3  22        3.91        5.77      1.55 o
  -3   3  22       45.69       50.95      2.22 o
  -2   3  22      139.86      141.66      2.66 o
  -1   3  22      144.66      140.94      2.87 o
   0   3  22       57.83       56.28      2.35 o
   1   3  22      146.19      149.80      3.33 o
   2   3  22      137.10      135.79      4.62 o
   3   3  22       44.27       48.84      2.83 o
   4   3  22        3.93        5.43      2.00 o
   5   3  22        8.03       10.87      2.51 o
  -4   4  22        7.61        9.56      3.01 o
  -3   4  22        4.23        4.80      1.52 o
  -2   4  22       29.15       32.63      2.08 o
  -1   4  22       45.69       49.44      1.91 o
   0   4  22        5.16        5.11      1.03 o
   1   4  22       46.37       48.46      2.73 o
   2   4  22       29.35       29.46      3.30 o
   3   4  22        4.21        3.04      1.44 o
   4   4  22        7.10        8.10      2.11 o
  -4   5  22        0.07        2.58      2.82 o
  -3   5  22        1.28        2.21      2.09 o
  -2   5  22       14.72       19.74      2.11 o
  -1   5  22       12.82       13.26      1.95 o
   0   5  22      234.64      248.07      5.67 o
   1   5  22       13.32       11.66      2.22 o
   2   5  22       14.53       15.30      2.33 o
   3   5  22        1.16        2.35      1.76 o
   4   5  22        0.07        3.09      3.24 o
  -4   6  22       36.27       51.38      5.61 o
  -3   6  22        0.42        1.55      2.55 o
  -2   6  22       14.54       13.09      2.00 o
  -1   6  22        8.01        4.05      1.48 o
   0   6  22        0.42       -1.50      1.02 o
   1   6  22        7.99        2.28      1.25 o
   2   6  22       14.23       16.91      2.12 o
   3   6  22        0.50        0.59      1.45 o
   4   6  22       37.33       40.80      3.82 o
  -3   7  22       12.84       15.02      5.08 o
  -2   7  22       20.75       22.46      3.20 o
  -1   7  22       33.23       37.01      3.30 o
   0   7  22       12.11       14.69      1.98 o
   1   7  22       32.78       35.88      2.81 o
   2   7  22       20.76       25.37      2.27 o
   3   7  22       13.14       14.26      2.27 o
  -3   8  22        2.35        8.50      4.49 o
  -2   8  22       19.45       31.36      5.55 o
  -1   8  22       30.26       34.38      3.87 o
   0   8  22        3.69        7.38      1.83 o
   1   8  22       29.40       32.46      2.89 o
   2   8  22       19.53       19.17      2.51 o
   3   8  22        2.53        5.19      3.07 o
  -1   9  22        1.23        2.83      3.54 o
   0   9  22        5.57       -0.40      2.32 o
   1   9  22        1.08       -0.16      1.95 o
   1   0  23        8.89       10.76      1.62 o
   2   0  23       58.03       59.58      2.27 o
   3   0  23      356.06      355.16      5.29 o
   4   0  23        4.29        6.05      1.62 o
   5   0  23       15.04       17.08      2.73 o
  -5   1  23        9.94       14.40      3.10 o
  -4   1  23       30.87       31.81      2.46 o
  -3   1  23       10.91        7.94      1.34 o
  -2   1  23      199.14      180.20      3.24 o
  -1   1  23      155.75      140.17      2.75 o
   0   1  23        0.27        2.08      0.93 o
   1   1  23      155.44      145.69      5.17 o
   2   1  23      198.15      174.29      4.31 o
   3   1  23       11.32       12.03      2.03 o
   4   1  23       30.59       25.72      2.31 o
   5   1  23       10.38       10.35      3.00 o
  -5   2  23        5.33        7.79      4.49 o
  -4   2  23       49.72       46.78      2.36 o
  -3   2  23       75.66       73.68      2.59 o
  -2   2  23      152.50      152.36      2.68 o
  -1   2  23      121.76      121.88      2.62 o
   0   2  23        2.30        1.53      0.89 o
   1   2  23      119.57      110.26      5.07 o
   2   2  23      152.80      157.02      3.37 o
   3   2  23       74.89       75.73      3.37 o
   4   2  23       49.78       46.40      3.62 o
   5   2  23        5.41       11.69      4.70 o
  -4   3  23       32.36       37.40      2.71 o
  -3   3  23       59.09       54.60      2.30 o
  -2   3  23      121.35      117.58      2.44 o
  -1   3  23       64.14       60.11      1.65 o
   0   3  23        6.38        6.98      1.38 o
   1   3  23       65.83       63.26      2.39 o
   2   3  23      119.04      113.06      3.59 o
   3   3  23       58.57       52.93      3.00 o
   4   3  23       31.60       33.35      2.87 o
  -4   4  23        8.69        8.14      3.09 o
  -3   4  23        0.47        1.44      1.46 o
  -2   4  23      124.80      118.13      3.35 o
  -1   4  23       78.56       78.43      2.31 o
   0   4  23        2.16        4.17      1.06 o
   1   4  23       79.46       80.43      3.54 o
   2   4  23      126.33      129.23      4.66 o
   3   4  23        0.48        1.48      1.44 o
   4   4  23        8.63        5.67      2.04 o
  -4   5  23       18.77       13.01      3.56 o
  -3   5  23        7.02        6.50      1.69 o
  -2   5  23       50.23       50.85      3.13 o
  -1   5  23      118.27      108.35      3.60 o
   0   5  23       28.46       30.31      2.41 o
   1   5  23      119.45      117.11      3.88 o
   2   5  23       49.59       49.62      3.54 o
   3   5  23        7.29        3.65      1.58 o
   4   5  23       19.56       17.40      2.78 o
  -4   6  23        0.21        4.74      3.06 o
  -3   6  23        5.20        1.59      2.49 o
  -2   6  23        8.51       11.87      2.76 o
  -1   6  23       45.22       44.07      4.43 o
   0   6  23        0.51        2.02      1.20 o
   1   6  23       46.28       44.69      2.61 o
   2   6  23        8.65       10.83      1.97 o
   3   6  23        5.10        1.43      1.60 o
   4   6  23        0.23        1.88      2.55 o
  -3   7  23        0.28        2.82      2.99 o
  -2   7  23       13.04       14.90      2.17 o
  -1   7  23       16.67       15.65      2.54 o
   0   7  23        1.20       -0.17      2.22 o
   1   7  23       16.23       16.01      2.05 o
   2   7  23       13.17       19.01      2.15 o
   3   7  23        0.25       -0.34      1.81 o
  -2   8  23        2.43        0.24      3.78 o
  -1   8  23        7.16       10.85      2.54 o
   0   8  23       23.71       28.91      3.42 o
   1   8  23        6.88        7.21      2.00 o
   2   8  23        2.60        2.65      1.82 o
  -1   9  23       16.46       20.78      5.67 o
   0   9  23        0.01        0.47      2.50 o
   1   9  23       16.25       16.33      3.13 o
   0   0  24      337.78      301.93      8.66 o
   1   0  24       42.76       53.78      2.35 o
   2   0  24       11.66       14.40      1.48 o
   3   0  24        0.03        4.94      1.86 o
   4   0  24        0.93        3.89      1.44 o
   5   0  24        8.06       14.18      2.63 o
  -5   1  24        6.86        8.21      3.31 o
  -4   1  24        0.15       -0.10      1.36 o
  -3   1  24       18.98       18.68      2.20 o
  -2   1  24       34.11       38.56      1.93 o
  -1   1  24       95.00       89.43      2.50 o
   0   1  24       87.38       86.60      2.52 o
   1   1  24       93.88       88.76      3.70 o
   2   1  24       32.38       36.14      2.42 o
   3   1  24       18.65       17.98      1.91 o
   4   1  24        0.12       -0.85      1.28 o
   5   1  24        6.77       10.16      2.51 o
  -5   2  24        3.29        0.94      4.25 o
  -4   2  24       11.20       13.02      1.59 o
  -3   2  24       13.12       17.26      1.53 o
  -2   2  24       38.50       35.54      1.61 o
  -1   2  24      140.87      155.03      2.98 o
   0   2  24        0.90        0.49      0.86 o
   1   2  24      139.44      144.64      4.76 o
   2   2  24       37.95       39.42      1.86 o
   3   2  24       13.63       16.39      1.88 o
   4   2  24       11.15        9.47      2.29 o
   5   2  24        3.40        2.53      2.21 o
  -4   3  24       31.54       32.62      2.65 o
  -3   3  24        6.33        5.91      1.22 o
  -2   3  24        2.48        4.98      1.64 o
  -1   3  24       79.63       70.10      1.96 o
   0   3  24      212.32      202.52      4.01 o
   1   3  24       80.44       70.69      2.44 o
   2   3  24        2.29        3.51      1.50 o
   3   3  24        5.92        5.35      1.55 o
   4   3  24       31.12       30.13      5.15 o
  -4   4  24        8.41       11.22      3.34 o
  -3   4  24       19.87       19.01      2.22 o
  -2   4  24       15.19       16.28      1.72 o
  -1   4  24       10.66       15.16      1.38 o
   0   4  24      111.31      107.37      4.06 o
   1   4  24       11.22       12.38      1.76 o
   2   4  24       15.89       18.36      2.43 o
   3   4  24       19.54       18.87      2.28 o
   4   4  24        7.99        8.72      1.91 o
  -4   5  24        0.61       -0.71      2.66 o
  -3   5  24        2.34        5.44      1.69 o
  -2   5  24       23.34       20.72      3.00 o
  -1   5  24      132.26      140.26      4.16 o
   0   5  24        8.83        7.04      1.62 o
   1   5  24      129.91      136.35      4.33 o
   2   5  24       23.94       20.38      2.70 o
   3   5  24        2.37        4.91      1.60 o
   4   5  24        0.58        0.38      2.04 o
  -3   6  24        6.20        7.98      6.14 o
  -2   6  24        1.58        3.54      1.61 o
  -1   6  24        2.49        0.91      1.62 o
   0   6  24        0.04       -0.55      1.13 o
   1   6  24        2.34        3.28      1.38 o
   2   6  24        1.72        3.46      1.77 o
   3   6  24        6.24        4.65      1.51 o
  -3   7  24        0.22       -0.84      2.66 o
  -2   7  24       29.99       41.75      4.16 o
  -1   7  24       29.30       38.69      4.11 o
   0   7  24        2.70        4.67      1.64 o
   1   7  24       29.28       35.13      2.52 o
   2   7  24       29.21       34.40      2.68 o
   3   7  24        0.22       -0.96      1.42 o
  -2   8  24        3.40        0.94      3.31 o
  -1   8  24       11.91       18.38      2.94 o
   0   8  24       45.76       47.47      4.06 o
   1   8  24       12.20       11.86      2.76 o
   2   8  24        3.45        1.79      1.80 o
  -1   9  24        0.87       -1.42      3.54 o
   0   9  24        7.96        7.87      3.54 o
   1   9  24        0.82        1.27      2.09 o
   1   0  25       65.44       58.60      2.44 o
   2   0  25      102.33      104.28      3.56 o
   3   0  25       33.22       31.10      2.36 o
   4   0  25       49.60       47.49      5.78 o
  -4   1  25       30.80       30.41      4.50 o
  -3   1  25       39.76       33.46      2.11 o
  -2   1  25      114.51      110.61      2.63 o
  -1   1  25        1.55        3.10      1.05 o
   0   1  25        6.51        2.82      1.09 o
   1   1  25        1.59        2.75      1.49 o
   2   1  25      115.19      112.45      3.57 o
   3   1  25       39.56       33.70      2.46 o
   4   1  25       30.89       29.15      2.53 o
  -4   2  25       20.39       27.26      2.20 o
  -3   2  25       26.75       25.73      2.76 o
  -2   2  25       68.33       67.93      2.08 o
  -1   2  25       98.40       97.12      2.63 o
   0   2  25        7.44        9.85      1.67 o
   1   2  25       95.60      100.04      5.30 o
   2   2  25       66.96       67.56      2.97 o
   3   2  25       26.61       27.83      2.79 o
   4   2  25       20.00       27.51      3.13 o
  -4   3  25       12.75       12.19      1.89 o
  -3   3  25       88.99       90.01      2.86 o
  -2   3  25       18.21       13.75      1.48 o
  -1   3  25        5.69        6.80      0.89 o
   0   3  25        9.94        8.64      1.22 o
   1   3  25        5.55        8.58      1.23 o
   2   3  25       18.87       17.46      3.27 o
   3   3  25       88.02       84.74      3.50 o
   4   3  25       12.78       11.87      3.05 o
  -4   4  25        1.08        1.06      2.50 o
  -3   4  25        3.20        3.70      1.66 o
  -2   4  25       71.30       63.58      2.90 o
  -1   4  25       63.76       68.88      2.43 o
   0   4  25       24.36       26.74      1.74 o
   1   4  25       66.24       70.33      3.77 o
   2   4  25       71.53       57.89      3.82 o
   3   4  25        3.40        4.56      1.62 o
   4   4  25        1.15        0.08      1.52 o
  -4   5  25       16.06       10.05      3.49 o
  -3   5  25       65.07       65.41      3.70 o
  -2   5  25        8.82        8.49      1.91 o
  -1   5  25       17.36       19.73      2.07 o
   0   5  25       15.65       15.37      2.00 o
   1   5  25       17.13       18.78      2.09 o
   2   5  25        8.93        4.19      2.05 o
   3   5  25       65.41       62.50      3.54 o
   4   5  25       15.92       14.47      2.82 o
  -3   6  25       15.14       17.63      3.83 o
  -2   6  25        6.68        4.07      1.72 o
  -1   6  25        9.87        8.03      2.07 o
   0   6  25        0.50        0.80      1.16 o
   1   6  25        9.37        8.59      1.81 o
   2   6  25        6.72        4.01      2.50 o
   3   6  25       15.37       13.23      1.95 o
  -3   7  25        4.35        6.61      4.25 o
  -2   7  25       38.51       47.08      4.06 o
  -1   7  25       10.74       13.01      3.72 o
   0   7  25        1.29        1.63      1.52 o
   1   7  25       10.57       11.48      1.83 o
   2   7  25       38.91       38.24      3.12 o
   3   7  25        4.70        4.61      3.37 o
  -2   8  25       24.43       23.38      5.90 o
  -1   8  25        1.26        2.90      3.90 o
   0   8  25       13.66       21.82      2.95 o
   1   8  25        1.18       -0.33      1.70 o
   2   8  25       23.62       22.92      3.12 o
   0   0  26      409.48      408.86     13.93 o
   1   0  26        0.02        1.13      1.16 o
   2   0  26       44.50       48.27      3.30 o
   3   0  26        1.42        2.57      1.45 o
   4   0  26        6.07        9.56      1.82 o
  -4   1  26        7.44       10.36      1.89 o
  -3   1  26       23.35       22.47      1.83 o
  -2   1  26       37.00       39.31      2.02 o
  -1   1  26       82.31       83.45      2.85 o
   0   1  26        2.68        3.08      1.12 o
   1   1  26       83.18       79.92      3.85 o
   2   1  26       36.85       44.46      3.07 o
   3   1  26       22.36       21.90      2.12 o
   4   1  26        7.01        2.99      2.04 o
  -4   2  26        0.07       -1.08      1.29 o
  -3   2  26        2.69        3.30      1.16 o
  -2   2  26       11.21       15.25      1.26 o
  -1   2  26       54.17       50.39      2.16 o
   0   2  26       46.04       42.22      2.63 o
   1   2  26       55.24       49.64      2.35 o
   2   2  26       10.56       12.69      1.82 o
   3   2  26        2.45        2.53      1.54 o
   4   2  26        0.12       -1.74      1.76 o
  -4   3  26        3.78        4.85      1.82 o
  -3   3  26       18.36       19.64      1.66 o
  -2   3  26        1.79        2.90      1.01 o
  -1   3  26       59.51       66.91      2.32 o
   0   3  26       69.27       69.45      2.59 o
   1   3  26       59.95       66.25      4.46 o
   2   3  26        2.09        4.19      1.67 o
   3   3  26       18.00       17.20      2.14 o
   4   3  26        3.69        3.65      2.19 o
  -4   4  26        1.41        1.53      2.49 o
  -3   4  26       11.45       11.52      2.04 o
  -2   4  26        7.12        6.56      1.51 o
  -1   4  26       69.91       67.50      2.49 o
   0   4  26       75.74       63.97      2.49 o
   1   4  26       70.82       75.08      4.02 o
   2   4  26        7.10       11.27      2.25 o
   3   4  26       11.26        9.38      1.89 o
   4   4  26        1.20        0.00      1.91 o
  -3   5  26        5.52        4.20      2.02 o
  -2   5  26       41.51       38.80      2.99 o
  -1   5  26        8.97        9.57      1.82 o
   0   5  26       59.65       59.45      3.24 o
   1   5  26        9.81       10.86      1.88 o
   2   5  26       40.91       40.23      3.47 o
   3   5  26        5.65        6.68      1.80 o
  -3   6  26        2.39        8.41      3.33 o
  -2   6  26        0.56        1.79      1.65 o
  -1   6  26        1.21        0.74      1.70 o
   0   6  26        5.27        8.87      1.61 o
   1   6  26        1.04       -1.48      1.38 o
   2   6  26        0.58        1.63      1.91 o
   3   6  26        2.57        3.79      1.63 o
  -2   7  26       15.82       18.20      3.90 o
  -1   7  26       16.92       25.20      3.15 o
   0   7  26        8.58        8.37      1.96 o
   1   7  26       17.03       19.84      2.16 o
   2   7  26       16.18       21.55      2.94 o
  -1   8  26       11.00       12.73      2.99 o
   0   8  26       15.99       18.54      4.25 o
   1   8  26       11.13        8.66      2.53 o
   1   0  27        2.91        1.96      1.23 o
   2   0  27       37.13       41.74      2.67 o
   3   0  27      111.97      113.09      4.82 o
   4   0  27        1.68        3.13      1.57 o
  -4   1  27        1.69        2.19      1.55 o
  -3   1  27        5.26        6.27      1.27 o
  -2   1  27       23.11       22.48      1.69 o
  -1   1  27       51.23       44.27      2.36 o
   0   1  27       44.06       38.97      2.17 o
   1   1  27       49.47       49.90      4.06 o
   2   1  27       23.13       22.12      2.45 o
   3   1  27        5.54        7.54      2.05 o
   4   1  27        1.76       -0.45      1.80 o
  -4   2  27        0.98        2.00      1.41 o
  -3   2  27       28.64       34.89      2.09 o
  -2   2  27       12.48       10.59      1.29 o
  -1   2  27        3.93        4.84      1.14 o
   0   2  27        6.27        5.43      1.25 o
   1   2  27        4.17        4.33      1.43 o
   2   2  27       11.93        9.00      1.66 o
   3   2  27       28.77       34.30      2.62 o
   4   2  27        1.01       -0.72      1.85 o
  -4   3  27        7.75        7.78      2.50 o
  -3   3  27        7.93        7.31      1.61 o
  -2   3  27       24.47       22.87      2.03 o
  -1   3  27        9.08        7.34      1.24 o
   0   3  27        0.03        4.59      1.27 o
   1   3  27        9.51        7.36      2.55 o
   2   3  27       24.94       22.80      2.90 o
   3   3  27        8.18        8.29      1.78 o
   4   3  27        7.67        4.79      2.19 o
  -4   4  27        0.23        0.26      2.66 o
  -3   4  27        8.02        7.13      3.19 o
  -2   4  27       70.22       73.11      3.76 o
  -1   4  27       45.94       40.68      2.10 o
   0   4  27       28.85       26.13      1.86 o
   1   4  27       45.54       40.54      3.86 o
   2   4  27       70.96       71.44      4.48 o
   3   4  27        8.05       11.28      2.00 o
   4   4  27        0.23       -1.00      1.93 o
  -3   5  27        1.15        4.08      2.21 o
  -2   5  27       39.83       45.61      3.21 o
  -1   5  27        9.50        8.37      1.88 o
   0   5  27        0.40        1.32      1.41 o
   1   5  27        9.63       12.21      1.97 o
   2   5  27       39.57       37.25      3.39 o
   3   5  27        1.22        0.74      1.59 o
  -3   6  27       20.52       20.54      4.17 o
  -2   6  27        8.72        6.03      1.88 o
  -1   6  27        1.01       -0.97      1.72 o
   0   6  27       21.96       22.27      2.06 o
   1   6  27        0.94        3.32      1.64 o
   2   6  27        9.04        8.34      2.29 o
   3   6  27       20.25       21.29      2.79 o
  -2   7  27        4.87        5.18      2.82 o
  -1   7  27       17.30       14.60      2.80 o
   0   7  27        0.01       -0.38      1.79 o
   1   7  27       17.41       17.44      2.09 o
   2   7  27        4.65        2.48      1.94 o
  -1   8  27       21.17       26.08      5.90 o
   0   8  27        0.01       -3.19      2.17 o
   1   8  27       20.81       23.11      3.13 o
   0   0  28      127.69      134.51      5.98 o
   1   0  28       63.15       56.99      2.67 o
   2   0  28        0.23        2.14      1.26 o
   3   0  28        7.61        8.13      2.48 o
   4   0  28        9.49        8.17      2.65 o
  -4   1  28        2.19        1.33      1.53 o
  -3   1  28        8.24        9.87      1.43 o
  -2   1  28       11.76       10.87      1.42 o
  -1   1  28       33.85       39.57      2.29 o
   0   1  28        7.04        6.80      1.37 o
   1   1  28       34.78       35.34      2.50 o
   2   1  28       11.96       10.54      2.64 o
   3   1  28        8.67       10.10      2.30 o
   4   1  28        2.04        1.33      2.00 o
  -4   2  28        6.70        5.08      2.32 o
  -3   2  28        1.41        1.59      1.21 o
  -2   2  28        1.38        0.07      0.98 o
  -1   2  28       34.71       39.27      2.05 o
   0   2  28      114.88      104.86      3.08 o
   1   2  28       34.34       39.12      2.52 o
   2   2  28        1.54        1.01      1.41 o
   3   2  28        1.31        1.41      1.45 o
   4   2  28        6.42        8.35      2.43 o
  -4   3  28        1.76        2.17      1.99 o
  -3   3  28        7.00        8.15      1.67 o
  -2   3  28       10.24       10.96      1.97 o
  -1   3  28        9.12        5.83      1.23 o
   0   3  28      273.08      280.02      5.24 o
   1   3  28        8.95        5.70      1.90 o
   2   3  28       10.78       11.56      1.86 o
   3   3  28        7.14        7.47      1.84 o
   4   3  28        1.72        2.41      2.15 o
  -3   4  28        1.65        0.89      1.70 o
  -2   4  28       34.61       36.56      2.48 o
  -1   4  28       15.20       13.29      1.53 o
   0   4  28       23.36       21.43      2.49 o
   1   4  28       15.16        9.49      2.21 o
   2   4  28       35.29       41.80      4.23 o
   3   4  28        1.65        3.09      1.70 o
  -3   5  28        0.13        2.56      2.19 o
  -2   5  28        6.32        7.07      1.92 o
  -1   5  28       31.53       25.18      2.53 o
   0   5  28        8.12       11.44      1.91 o
   1   5  28       31.33       27.17      3.58 o
   2   5  28        6.51        9.43      2.36 o
   3   5  28        0.10        1.04      1.65 o
  -3   6  28        1.30       -3.06      2.66 o
  -2   6  28       11.65       16.54      2.42 o
  -1   6  28        4.19        3.95      2.08 o
   0   6  28        5.50        8.82      1.95 o
   1   6  28        4.09        1.52      1.57 o
   2   6  28       11.80       19.15      2.85 o
   3   6  28        1.27        1.97      1.95 o
  -2   7  28        6.31        7.91      2.84 o
  -1   7  28       11.69       15.30      2.81 o
   0   7  28        0.01        0.43      1.94 o
   1   7  28       11.92       16.15      2.76 o
   2   7  28        6.43        5.56      2.06 o
   0   8  28       11.84       12.63      3.34 o
   1   0  29       52.11       49.10      2.58 o
   2   0  29       17.16       17.12      1.97 o
   3   0  29        3.24        3.03      2.00 o
   4   0  29       33.49       35.73      4.05 o
  -4   1  29        0.23       -0.13      1.45 o
  -3   1  29       20.39       18.98      1.91 o
  -2   1  29       13.74        9.57      1.44 o
  -1   1  29       22.91       24.44      1.95 o
   0   1  29        1.73        2.25      1.19 o
   1   1  29       22.95       24.26      1.98 o
   2   1  29       14.39       13.16      1.90 o
   3   1  29       20.43       20.33      3.33 o
   4   1  29        0.21        1.73      2.08 o
  -4   2  29        2.37        0.88      1.74 o
  -3   2  29        5.96        6.60      1.66 o
  -2   2  29       14.50       18.81      1.91 o
  -1   2  29        4.31        2.78      1.19 o
   0   2  29       13.92       15.57      1.68 o
   1   2  29        4.75        5.03      1.39 o
   2   2  29       14.52       16.07      2.15 o
   3   2  29        5.70        6.89      1.81 o
   4   2  29        2.19        2.10      2.03 o
  -3   3  29       13.40       11.41      1.83 o
  -2   3  29       13.03       12.24      1.75 o
  -1   3  29        2.87        7.08      1.33 o
   0   3  29        0.00        2.88      1.25 o
   1   3  29        2.75        8.22      2.04 o
   2   3  29       13.47       13.04      2.03 o
   3   3  29       13.46       15.39      2.11 o
  -3   4  29        4.65        7.26      2.01 o
  -2   4  29       20.64       29.51      2.34 o
  -1   4  29       24.74       27.78      1.91 o
   0   4  29        0.01        1.42      1.53 o
   1   4  29       24.99       19.86      2.72 o
   2   4  29       20.36       23.71      2.39 o
   3   4  29        4.75        5.39      1.77 o
  -3   5  29       32.22       28.39      3.36 o
  -2   5  29       14.80       17.91      2.41 o
  -1   5  29        5.49        4.20      1.74 o
   0   5  29        2.88        3.42      1.59 o
   1   5  29        5.43        5.25      2.01 o
   2   5  29       14.64       14.53      2.65 o
   3   5  29       32.21       26.62      2.70 o
  -2   6  29       12.85       10.60      2.25 o
  -1   6  29        5.50        3.34      1.79 o
   0   6  29        6.76        9.40      2.01 o
   1   6  29        5.48        5.03      2.47 o
   2   6  29       13.02        8.86      2.58 o
  -1   7  29        2.76        4.92      2.66 o
   0   7  29        9.23       10.68      3.09 o
   1   7  29        2.84        3.57      2.18 o
   0   0  30        1.64       -0.43      1.75 o
   1   0  30        9.96       16.00      2.05 o
   2   0  30        0.92        0.24      1.28 o
   3   0  30        0.89       -1.89      1.76 o
   4   0  30        0.38        3.05      2.26 o
  -4   1  30        9.83       10.89      2.30 o
  -3   1  30        7.00       15.03      1.83 o
  -2   1  30       27.16       27.23      2.50 o
  -1   1  30       15.34       12.19      1.64 o
   0   1  30       34.52       34.53      2.21 o
   1   1  30       15.75       19.01      1.85 o
   2   1  30       26.99       30.63      3.03 o
   3   1  30        7.00        6.92      3.38 o
   4   1  30        9.53        4.87      3.03 o
  -3   2  30        2.77        4.58      1.55 o
  -2   2  30       11.69       11.71      1.77 o
  -1   2  30       11.48        9.95      1.44 o
   0   2  30       93.51       84.76      3.07 o
   1   2  30       11.57        8.79      1.56 o
   2   2  30       11.26       11.47      1.94 o
   3   2  30        2.56        2.67      2.01 o
  -3   3  30        1.36        1.83      1.52 o
  -2   3  30        1.36        2.31      1.55 o
  -1   3  30       81.39       85.49      2.88 o
   0   3  30        0.78        0.73      1.15 o
   1   3  30       80.93       90.43      4.60 o
   2   3  30        1.36       -0.71      1.47 o
   3   3  30        1.42        1.53      1.66 o
  -3   4  30        5.80        4.89      2.25 o
  -2   4  30        2.36        3.39      1.53 o
  -1   4  30       18.47       16.28      2.31 o
   0   4  30        7.84        4.83      1.71 o
   1   4  30       18.97       15.56      2.58 o
   2   4  30        2.37        5.90      1.78 o
   3   4  30        5.54        7.42      1.89 o
  -3   5  30        1.38        3.49      2.40 o
  -2   5  30        5.71        4.63      1.94 o
  -1   5  30       22.72       28.75      2.79 o
   0   5  30        7.05        3.20      1.61 o
   1   5  30       23.34       30.48      4.95 o
   2   5  30        5.79        0.55      2.04 o
   3   5  30        1.44        4.24      2.19 o
  -2   6  30        2.89        2.74      1.88 o
  -1   6  30        3.24        5.51      2.67 o
   0   6  30        7.05        5.13      1.82 o
   1   6  30        3.38        3.73      1.82 o
   2   6  30        2.93       -0.82      1.94 o
  -1   7  30        4.85        9.83      3.16 o
   0   7  30       14.07       12.85      3.42 o
   1   7  30        4.59        5.25      1.97 o
   1   0  31       13.86       11.78      1.69 o
   2   0  31        3.67        0.91      1.35 o
   3   0  31       21.95       13.95      2.66 o
  -3   1  31        1.31        2.64      1.76 o
  -2   1  31       19.45       24.48      2.80 o
  -1   1  31       38.99       40.43      2.57 o
   0   1  31       11.88       10.70      1.57 o
   1   1  31       40.03       37.35      2.47 o
   2   1  31       19.89       19.15      2.15 o
   3   1  31        1.26        3.89      2.05 o
  -3   2  31        5.36        3.26      1.62 o
  -2   2  31       16.63       15.30      1.91 o
  -1   2  31        8.26        8.66      1.59 o
   0   2  31        3.89        4.68      1.39 o
   1   2  31        8.50        9.51      2.17 o
   2   2  31       16.13       16.19      2.12 o
   3   2  31        5.26        8.40      2.36 o
  -3   3  31        0.48        2.47      1.76 o
  -2   3  31       18.92       21.79      2.14 o
  -1   3  31        0.71        1.40      1.22 o
   0   3  31       22.06       27.02      2.35 o
   1   3  31        0.69        2.07      2.94 o
   2   3  31       18.67       19.62      2.22 o
   3   3  31        0.58       -0.98      1.55 o
  -3   4  31        7.35        5.89      2.11 o
  -2   4  31       20.98       22.35      2.19 o
  -1   4  31       17.43       20.84      2.06 o
   0   4  31        2.10        1.19      1.58 o
   1   4  31       17.09       16.45      4.19 o
   2   4  31       21.18       17.72      2.31 o
   3   4  31        7.30        7.54      2.56 o
  -2   5  31       10.25        5.77      2.12 o
  -1   5  31        5.17        5.10      2.63 o
   0   5  31        2.76        4.56      1.82 o
   1   5  31        5.05        3.72      2.32 o
   2   5  31       10.24        6.45      3.93 o
  -2   6  31        1.66        0.47      2.04 o
  -1   6  31        8.65       11.40      2.63 o
   0   6  31        4.17        0.38      3.19 o
   1   6  31        8.50       10.52      2.81 o
   2   6  31        1.72        0.97      2.61 o
   0   7  31        0.02       -3.90      2.72 o
   0   0  32        2.54        5.78      2.49 o
   1   0  32        6.34        7.73      1.59 o
   2   0  32        0.81       -0.43      1.52 o
   3   0  32        0.01       -0.11      1.64 o
  -3   1  32        6.17        6.80      2.68 o
  -2   1  32        7.41        9.50      1.93 o
  -1   1  32        9.86       11.88      1.69 o
   0   1  32       39.96       35.66      3.07 o
   1   1  32        9.73       11.45      1.73 o
   2   1  32        7.61        8.93      1.92 o
   3   1  32        6.08        5.11      3.25 o
  -3   2  32        5.30        8.04      2.08 o
  -2   2  32        0.01       -1.07      1.37 o
  -1   2  32       15.98       16.22      1.85 o
   0   2  32        0.61       -0.71      1.26 o
   1   2  32       15.51       12.39      2.08 o
   2   2  32        0.02        0.39      1.94 o
   3   2  32        5.21        6.22      2.28 o
  -3   3  32        4.93        5.41      1.70 o
  -2   3  32        5.89        7.95      1.77 o
  -1   3  32        5.02        2.98      1.48 o
   0   3  32       41.83       40.30      3.06 o
   1   3  32        4.95        2.75      2.00 o
   2   3  32        6.17        9.81      1.98 o
   3   3  32        4.92        6.33      2.20 o
  -2   4  32        8.47       10.81      1.88 o
  -1   4  32        2.26        1.09      1.70 o
   0   4  32        9.41        5.27      1.83 o
   1   4  32        2.28        3.63      2.08 o
   2   4  32        8.49        9.03      2.06 o
  -2   5  32        6.31        7.62      2.17 o
  -1   5  32        8.37       10.17      2.23 o
   0   5  32        9.70        9.02      2.09 o
   1   5  32        8.42        9.93      2.48 o
   2   5  32        6.27        9.10      2.65 o
  -1   6  32        9.41        7.28      2.48 o
   0   6  32       24.47       27.16      4.01 o
   1   6  32        9.56        6.33      2.25 o
   1   0  33       34.14       32.51      2.38 o
   2   0  33        0.85        0.62      1.58 o
   3   0  33        0.77        0.41      1.82 o
  -3   1  33        0.18       -2.52      1.68 o
  -2   1  33       11.22        9.05      2.08 o
  -1   1  33        2.97        2.99      1.42 o
   0   1  33        0.01        2.26      1.41 o
   1   1  33        3.03        3.45      1.50 o
   2   1  33       11.48        9.09      1.73 o
   3   1  33        0.20        1.87      2.17 o
  -3   2  33        0.83        1.84      1.83 o
  -2   2  33        3.62        1.91      1.47 o
  -1   2  33        4.27        1.82      1.37 o
   0   2  33       16.66       13.62      1.74 o
   1   2  33        4.29        4.88      1.85 o
   2   2  33        3.49        4.20      1.78 o
   3   2  33        0.74        1.57      2.01 o
  -2   3  33        0.52        0.78      1.50 o
  -1   3  33       22.10       28.40      2.31 o
   0   3  33        0.61        3.97      2.15 o
   1   3  33       21.90       26.83      3.17 o
   2   3  33        0.47        2.65      1.77 o
  -2   4  33        3.52        5.55      1.88 o
  -1   4  33        1.15        0.88      1.70 o
   0   4  33       17.59       18.33      2.40 o
   1   4  33        1.15       -0.69      1.90 o
   2   4  33        3.34        5.95      2.28 o
  -1   5  33        3.52        2.21      2.00 o
   0   5  33        0.50        1.39      1.76 o
   1   5  33        3.47       -0.27      2.01 o
   0   6  33        3.24        3.17      2.75 o
   0   0  34       65.17       57.38      3.71 o
   1   0  34       10.36       13.11      1.89 o
   2   0  34        1.91        0.45      1.70 o
   3   0  34        0.21       -2.41      1.61 o
  -3   1  34        3.05        4.11      2.05 o
  -2   1  34        6.77        7.63      1.98 o
  -1   1  34       11.09       11.38      1.83 o
   0   1  34       10.07       17.13      1.92 o
   1   1  34       11.08       11.53      1.84 o
   2   1  34        6.75        7.65      1.73 o
   3   1  34        3.08        4.27      2.35 o
  -2   2  34        6.84        6.78      2.13 o
  -1   2  34        4.54        2.60      1.44 o
   0   2  34        3.21        3.44      1.48 o
   1   2  34        4.62        4.71      1.62 o
   2   2  34        6.79        7.54      2.00 o
  -2   3  34        6.61        5.48      1.70 o
  -1   3  34       11.51       13.98      2.79 o
   0   3  34        0.28        1.47      1.66 o
   1   3  34       11.69       17.44      2.80 o
   2   3  34        6.49        5.38      1.86 o
  -2   4  34        9.69       11.70      2.00 o
  -1   4  34        2.87        0.51      1.82 o
   0   4  34        0.51        1.57      1.76 o
   1   4  34        2.89        2.27      2.15 o
   2   4  34        9.63        9.61      2.69 o
  -1   5  34        2.36       -1.84      2.04 o
   0   5  34        3.36        6.51      2.54 o
   1   5  34        2.31        0.09      2.15 o
   1   0  35        6.07        5.80      2.06 o
   2   0  35       14.68        7.50      2.06 o
  -2   1  35        2.25        2.29      1.82 o
  -1   1  35        5.95        3.40      1.71 o
   0   1  35        5.39        4.53      1.58 o
   1   1  35        6.02        2.51      1.58 o
   2   1  35        2.33        3.08      1.82 o
  -2   2  35        0.65       -1.41      2.28 o
  -1   2  35        1.75        2.84      1.91 o
   0   2  35        0.71        0.38      1.73 o
   1   2  35        1.73        3.42      1.60 o
   2   2  35        0.65        2.37      1.72 o
  -2   3  35        1.85        0.88      1.60 o
  -1   3  35        3.18        4.50      2.26 o
   0   3  35        5.31        5.65      1.92 o
   1   3  35        3.10        6.13      2.05 o
   2   3  35        1.90        2.73      2.11 o
  -1   4  35        1.60        1.88      1.90 o
   0   4  35        4.43        9.11      2.24 o
   1   4  35        1.43        0.05      2.12 o
   0   0  36        6.61        6.67      2.29 o
   1   0  36        0.65        0.38      1.45 o
   2   0  36        3.60        7.14      2.11 o
  -2   1  36        6.06        8.85      2.13 o
  -1   1  36        5.94        4.36      1.61 o
   0   1  36       13.43       14.37      1.98 o
   1   1  36        5.94        5.85      1.75 o
   2   1  36        6.23        8.99      2.13 o
  -2   2  36        1.29        1.13      1.79 o
  -1   2  36        0.92        2.05      1.73 o
   0   2  36        0.01        0.75      1.76 o
   1   2  36        0.90        1.30      1.58 o
   2   2  36        1.35       -1.65      1.85 o
  -1   3  36        0.72        2.16      2.30 o
   0   3  36        6.08        4.79      2.02 o
   1   3  36        0.78        2.93      1.98 o
   0   4  36        0.57       -1.30      2.04 o
   1   0  37        6.37        6.94      1.76 o
  -1   1  37        4.79        3.98      1.88 o
   0   1  37        0.01        0.49      1.75 o
   1   1  37        4.71        4.27      1.66 o
  -1   2  37        0.06        0.78      1.73 o
   0   2  37        2.29        1.52      2.05 o
   1   2  37        0.07        2.81      2.00 o
   0   3  37        1.09        0.91      2.21 o
   0   0  38        1.22       -2.38      2.25 o
   1   0  38        3.68        5.83      2.25 o
  -1   1  38        8.95        8.10      2.83 o
   0   1  38        0.20        0.18      2.15 o
   1   1  38        8.90        7.52      2.42 o
   0   2  38        1.85        3.07      2.84 o
 
